# Supplementary material for: SPNS1 variants cause multiorgan disease and implicate lysophospholipid transport as critical for mTOR-regulated lipid homeostasis
Source: J Clin Invest. 2025 Jul 3;135(17):e193099. doi: 10.1172/JCI193099 (PMC12404768; doi:10.1172/JCI193099)
Supplement: Supplemental data set 1 [file jci-135-193099-s042.xlsx]

## Sheet: Infor
Sheet name	Description	Related figures
Patient fibroblasts	Whole cell lipidomics analysis at both basal conditions and after 6hr treatment with HBSS	Figure 1I, Figure 6 C-D
Leukocytes	Lipdomics analysis of leukocytes isolated from peripheral blood of patients and parents	Supplemental Figure 2B
Serum	Lipidomics analysis of serum samples from patients and unrelated control individuals	Supplemental Figure 2C
HEK293T rescue	Lipidomics analysis of HEK293T SPNS1 KO cells were transfected with pTK-SPNS1 (WT or mutant)-hydro donor plasmid or control donor plasmid (empty) together with pCas9-sgAAVS1 and selected for stable intergration of pTK-SPNS1	Supplemental Figure 1H
Rescued fibroblast	Lipidomics analysis of fibroblasts 5 days after transduction with control and SPNS1 carrying lentivirus	Figure 1J, Supplemental Figure 2A
Torin 1 time course	Lipidomics analysis of HEK293T WT and HEK293T SPNS1 KO cell lines were treated with 250nM Torin 1 and harvested for Lipidomics analysis after 4hrs, 8hrs, 12hrs and 16hrs	Figure 2A-C
d82-DOPC	Targeted lipidomics analysis of HEK293T WT and SPNS1 KO fed with ApoE-d82-DOPC nanodiscs at basal condition or treated with 250nM Torin 1 for 16hr	Figure 3, Supplemental Figure 4
PLA2G15 supplementation	Lipidomics analysis for HEK293T WT and SPNS1 KO cells supplemented with purified recombinant PLA2G15 for 48hrs, and SPNS1 PLA2G15 DKO cells. Cells were terrated with 5mM MβCD for 1hr before harvesting	Figure 5
fibroblast torin treatment	Lipidomics analysis of patient and control fibroblasts at basal condition or treated with 250nM of Torin 1 for 16hrs. Cells were treated with 5mM MβCD for 1hr before harvesting	Supplemental Figure 8

## Sheet: Patient fibroblast
						6hr HBSS													basal condition						Basal condition, compared to age-matched control								HBSS treated condition compared to basal condition
	7 year control			7 year patient			15 year control			15 year patient			7 year control			7 year patient			15 year control			15 year patient			7 year patient vs 7 year old control		15 year patient vs 15 year old control		7 year patient vs 7 year old control		15 year patient vs 15 year old control		7 year control		7year patient		15 year control		15year patient
Sample_Name	00123-1	00123-2	00123-3	36852-1	36852-2	36852-3	15308-1	15308-2	15308-3	00572-1	00572-2	00572-3	00123-1	00123-2	00123-3	36852-1	36852-2	36852-3	15308-1	15308-2	15308-3	00572-1	00572-2	00572-3	fold change	p-value	fold change	p-value	log 2 fold change	log10 p value	log 2 fold change	log10 p value	fold change	p value	fold change	p value	fold change	p value	fold change	p value
AcylCarn 12:0	1.76757	5.18654	5.39393	2.25404	2.87722	2.79889	,	5.13672	3.42583	3.57366	3.38698	4.06577	1.95176	1.91657	3.24394	2.05788	1.72808	2.1328	2.01376	3.29712	3.14178	2.21255	3.43162	3.89363	0.83219	0.430398	1.12838	0.604414	-0.265015	0.36613	0.174251	0.218666	1.73616	0.236465	1.33983	0.0446125	1.5195	0.17378	1.15607	0.410742
AcylCarn 14:0	5.26879	11.6582	11.1582	6.96239	7.50662	7.36481	2.785	11.4346	10.4203	7.89567	7.85925	10.1796	8.20739	8.42944	11.1222	9.1046	8.75028	13.3587	10.5021	12.6887	12.9659	8.31421	13.4969	14.1657	1.12445	0.546924	0.995025	0.977593	0.16922	0.262073	-0.00719537	0.00984195	1.01175	0.963853	0.699497	0.103773	0.681474	0.247689	0.720868	0.169845
AcylCarn 16:0	15.0361	27.0398	27.0869	16.3214	23.0104	19.4789	12.1134	26.8605	25.6383	22.8071	23.7384	24.9357	20.7493	19.6725	27.6768	19.7171	17.7447	33.788	21.3915	32.4409	34.2953	19.2765	31.0436	33.9708	1.04627	0.861308	0.956463	0.842459	0.0652613	0.0648415	-0.0642195	0.0744512	1.01563	0.943806	0.825415	0.486006	0.733165	0.275377	0.848031	0.399507
AcylCarn 18:0	5.71435	6.1486	7.31921	4.82846	5.70856	5.21526	5.02565	6.32382	7.26263	9.53545	8.81712	9.14491	2.8357	2.89902	3.35019	3.09293	3.30005	4.40132	3.67555	4.4986	3.87677	2.96462	4.39101	4.47195	1.18816	0.262389	0.981468	0.898618	0.248726	0.581054	-0.0269875	0.0464246	2.11143	0.00265049	1.45931	0.0261007	1.54446	0.034503	2.32486	0.000602133
AcylCarn 18:1	13.6254	29.778	30.2834	19.8591	27.235	26.8944	7.08504	21.013	21.7326	27.8513	26.6377	29.9576	11.8913	12.6046	12.5011	14.9663	12.4707	20.6744	13.5943	20.6083	17.3723	13.3743	25.9819	26.7965	1.30042	0.203256	1.28265	0.368108	0.378974	0.691957	0.359133	0.434025	1.9917	0.0892321	1.53786	0.0650381	0.966181	0.916041	1.27654	0.242598
AcylCarn 18:2	28.2374	30.4649	27.9726	29.7528	31.4779	30.6953	30.9815	35.0545	33.3777	33.2831	30.9558	6hr HBSS N2:Y3	24.8124	25.1524	26.3512	18.7235	19.7597	24.2252	22.8446	25.5482	21.7995	21.4181	26.1791	27.6003	0.821696	0.0606811	1.07131	0.486308	-0.283324	1.21695	0.0993711	0.313088	1.13574	0.01974	1.46593	0.00521271	1.4163	0.00390642	1.2814	0.0707151
BMP 40:8 [18:2]	970.11	894.255	1088.21	746.585	909.473	719.305	621.536	520.056	610.598	1263.87	1371.82	1602.5	1454.2	985.684	1378.25	1131.16	1110.67	1092.14	869.514	863.57	658.893	1529.79	1479.06	1581.47	0.873196	0.329884	1.91905	0.00062391	-0.195622	0.481639	0.940391	3.20488	0.773303	0.137616	0.712471	0.00613699	0.732528	0.0491347	0.923291	0.322807
BMP 40:8 [22:6]	455.835	452.816	685.307	542.576	527.494	369.487	216.05	234.599	296.998	567.827	670.829	705.408	779.422	613.142	476.252	298.838	475.228	459.554	319.306	360.978	347.848	712.02	792.061	574.377	0.660107	0.111994	2.02159	0.00566483	-0.599227	0.950806	1.01549	2.24681	0.852923	0.476192	1.16694	0.433921	0.727191	0.0269725	0.93534	0.586387
BMP 44:12 [22:6]	7405.56	7179.07	7976.42	10844.3	9024.57	10598.5	6935.53	7305.39	7079.98	11178.3	10438.9	10616.9	9460.11	8034.88	7006.68	9981.6	9802.25	9196.69	6822.85	8459.37	7640.79	10198.9	10167	9355.74	1.1828	0.117339	1.29659	0.0143491	0.242205	0.930557	0.374718	1.84318	0.920796	0.436965	1.0513	0.467198	0.930109	0.332242	1.08453	0.0775298
CE 16:0	28.0865	18.6118	18.9838	25.3955	14.0971	16.3426	19.5176	24.2312	20.6263	13.7002	15.3205	16.9365	37.0344	61.1104	128.209	106.619	210.395	186.311	62.6602	64.931	71.5729	73.2117	130.5	194.752	2.22362	0.0904829	2.00068	0.132214	1.15291	1.04343	1.00049	0.878722	0.290174	0.122849	0.110933	0.00911666	0.323226	0.000120279	0.115336	0.0286754
CE 18:0	136.282	106.827	117.942	116.485	115.126	105.039	109.205	136.794	126.029	102.327	101.65	103.092	134.156	172.376	220.262	239.278	325.026	278.418	190.186	207.511	214.719	178.806	247.613	266.378	1.59971	0.0400618	1.13125	0.386595	0.677814	1.39727	0.177921	0.412744	0.685371	0.104016	0.399479	0.00253205	0.607476	0.00178436	0.443231	0.00846501
CE 18:1	719.595	630.507	600.345	631.239	653.441	562.633	580.26	527.758	582.457	482.295	452.076	577.19	1229.39	2298.89	4356.7	3690.66	7432.98	5414.11	1896.15	2163.47	2517.29	2399.19	4767.9	6004.96	2.09737	0.111758	2.00277	0.109846	1.06858	0.951722	1.002	0.959217	0.247362	0.0975435	0.111703	0.0106046	0.257032	0.000840107	0.114755	0.0213544
CE 18:2	173.915	167.761	176.913	206.966	155.206	154.958	163.421	147.965	179.771	92.5066	181.292	157.092	239.283	435.291	713.359	573.795	1055.86	910.221	319.009	424.26	479.058	350.384	604.75	976.326	1.82997	0.124791	1.58015	0.27642	0.871821	0.903816	0.66006	0.55843	0.373641	0.10289	0.203604	0.00938406	0.40182	0.00701464	0.223091	0.0528051
CE 20:3	310.611	302.378	335.245	275.701	256.097	255.54	333.502	387.183	440.154	157.128	158.069	157.583	212.601	249.382	323.091	290.947	502.907	399.089	297.993	363.48	334.426	186.878	273.966	329.125	1.51953	0.121217	0.793223	0.206167	0.603624	0.916438	-0.334202	0.68578	1.20783	0.184438	0.659996	0.0930027	1.16562	0.202924	0.598478	0.063078
CE 20:4	581.376	570.464	545.009	536.956	547.022	519.548	534.564	546.833	609.138	354.022	359.788	391.135	499.698	711.2	1202.73	1096.13	1667.96	1795.26	786.56	967.271	867.793	694.01	1282.97	1640.69	1.889	0.0751991	1.37994	0.302669	0.917624	1.12379	0.464602	0.519032	0.703029	0.315767	0.351701	0.0101861	0.644843	0.00556961	0.30543	0.0386976
CE 20:5	573.351	542.674	500.848	478.257	595.671	587.295	412.967	628.291	674.802	308.921	342.401	348.057	261.162	294.705	438.812	413.046	525.101	584.584	470.924	417.566	412.288	226.205	404.045	470.108	1.53088	0.0765063	0.845923	0.424534	0.614359	1.1163	-0.241401	0.372087	1.62552	0.0237752	1.09095	0.503832	1.31926	0.169868	0.90823	0.672182
CE 22:4	324.585	300.083	280.044	297.903	311.103	325.367	369.285	369.998	394.36	198.107	248.776	203.238	179.836	169.799	151.877	198.988	264.548	202.517	266.338	261.464	241.016	108.128	128.076	161.208	1.32809	0.0739574	0.516913	0.00202431	0.409355	1.13102	-0.952007	2.69372	1.80397	0.000916026	1.40285	0.0170041	1.47453	0.000425383	1.63588	0.0195834
CE 22:5	1874.88	1659.89	1752.7	1524.95	1542.25	1339.95	1597.03	1630.36	1902.16	897.18	829.009	907.697	932.265	818.278	918.514	789.289	1046.65	1100.5	1186.78	1433.57	1136.13	523.651	728.82	679.067	1.10018	0.433738	0.514188	0.00534851	0.137737	0.362773	-0.959633	2.27177	1.98102	0.000263878	1.50085	0.0133386	1.36552	0.0264742	1.36362	0.0244737
CE 22:6	4375.12	3729.5	4360.21	4061.46	3612.72	3649.61	3429.98	4299.91	3733.17	2665.84	2530.68	2461.8	2454.2	2773.92	3733.38	3347.02	3973.1	3952.65	3062.69	3495.29	3227.53	2050.59	2508.18	2962.92	1.25791	0.151806	0.768654	0.0610387	0.331031	0.818711	-0.379593	1.21439	1.39093	0.0564965	1.00453	0.949168	1.17143	0.120698	1.01817	0.874272
CE 24:4	180.971	140.736	177.855	130.323	131.987	124.353	180.15	192.646	177.689	107.298	97.7593	103.705	116.226	95.2635	110.181	97.1874	91.6596	101.667	136.737	142.982	121.422	72.7424	64.4069	78.7296	0.903139	0.205076	0.538162	0.00126867	-0.146979	0.688085	-0.893888	2.89665	1.55302	0.0144571	1.33096	0.000985273	1.3723	0.00324652	1.43026	0.00345363
CE 24:5	313.932	244.121	320.839	217.459	198.88	227.906	291.524	308.646	262.276	135.183	158.312	156.601	193.604	193.964	193.673	226.155	263.882	205.082	212.5	262.669	211.06	116.388	154.429	174.132	1.19592	0.091934	0.648397	0.0284723	0.258126	1.03652	-0.62505	1.54558	1.5121	0.0154867	0.92681	0.426537	1.25679	0.0537588	1.01157	0.930605
Cer d16:1/22:0	0.526559	0.745052	0.660362	0.455197	0.447256	0.627662	0.946419	0.713098	0.749871	1.00866	0.849585	0.795611	0.582984	0.419262	0.585232	0.422516	0.551364	0.687064	0.35665	0.43007	0.526283	0.384902	0.543636	0.271964	1.04628	0.80751	0.914318	0.706963	0.0652663	0.0928521	-0.129231	0.150603	1.21701	0.24365	0.921232	0.674517	1.83502	0.0139608	2.21062	0.00881511
Cer d16:1/24:0	3.37213	2.47799	2.44292	1.8883	2.3739	3.043	3.17887	3.09209	3.24012	4.37227	4.42864	4.97719	2.75978	3.04436	2.91595	2.88829	2.48535	3.06074	2.38219	2.98391	2.98431	2.80789	3.29369	2.57566	0.967235	0.641337	1.03914	0.727617	-0.048061	0.192914	0.0553899	0.138097	0.951027	0.674753	0.866121	0.373048	1.13899	0.132428	1.58784	0.00403156
Cer d17:1/24:0	4.64232	3.96258	4.33415	3.85501	3.13295	3.44052	4.73959	4.91678	4.12429	6.23955	6.33346	6.65168	4.06129	3.76138	4.07281	3.66896	4.15125	5.02578	3.85725	5.22366	4.59171	3.7733	4.18618	4.80736	1.0799	0.482762	0.933752	0.575716	0.110904	0.316267	-0.098888	0.239792	1.08773	0.191206	0.811808	0.147026	1.0079	0.941626	1.50583	0.00270624
Cer d18:0/22:0	6.27226	4.52469	5.95847	4.52336	4.48556	5.36539	6.07798	7.83604	4.96432	11.1157	12.1255	11.2307	4.09371	3.37785	3.31686	2.45633	3.382	3.35993	2.64713	3.2724	1.2502	3.24671	2.99108	3.40096	0.852605	0.249678	1.34437	0.248323	-0.23005	0.602619	0.426926	0.604984	1.55309	0.0284465	1.56272	0.0146256	2.63306	0.0191394	3.57639	1.70487e-05
Cer d18:0/24:0	10.3939	8.07653	9.89561	10.3002	8.97112	7.89863	10.1265	11.254	8.79474	23.4051	25.2958	23.2917	10.0386	8.60883	9.81694	7.96705	9.86613	9.60387	7.80063	9.17208	7.71027	8.92036	9.34938	8.4705	0.963909	0.668378	1.08335	0.270463	-0.0530307	0.174978	0.115495	0.567893	0.996546	0.970494	0.990267	0.927103	1.22251	0.0985933	2.6923	2.70801e-05
Cer d18:0/24:1	17.627	17.847	20.9643	19.9337	20.5588	20.3395	18.1553	24.2141	14.8422	39.302	31.5602	38.2846	19.2827	16.0515	14.7922	16.493	20.1107	18.3901	13.2402	18.7396	13.4448	15.1082	19.0134	16.2997	1.0971	0.393178	1.11	0.479659	0.133698	0.405411	0.150562	0.319068	1.12592	0.287768	1.10616	0.140451	1.25948	0.297296	2.16469	0.00189401
Cer d18:1/16:0	105.914	97.3186	112.56	120.875	112.825	123.408	101.297	113.793	99.2544	241.321	232.284	250.537	75.2751	70.2067	73.0009	62.2765	64.7692	67.178	52.8462	63.5054	63.9474	71.3063	81.0142	65.9368	0.888966	0.0165498	1.21053	0.0911373	-0.1698	1.78121	0.275639	1.0403	1.44539	0.00221918	1.83864	9.96881e-05	1.74346	0.00154327	3.31783	1.63721e-05
Cer d18:1/22:0	49.5245	41.114	45.2787	32.1491	28.5965	31.2273	47.2036	50.5041	41.075	56.331	51.5713	62.1155	24.7809	26.381	27.3035	18.9769	20.9788	22.8754	18.0593	23.6659	19.3623	19.3256	23.5446	21.4036	0.80075	0.0179364	1.05216	0.63752	-0.320576	1.74626	0.0733512	0.195506	1.73219	0.00165091	1.46381	0.00330096	2.27187	0.00132886	2.64521	0.000426534
Cer d18:1/23:0	12.1732	11.1519	13.0317	9.20194	9.26982	9.2708	12.5507	12.2335	10.3527	18.0851	17.0956	19.1155	11.7381	12.5608	13.1405	8.13508	9.88239	10.3981	8.29405	10.974	10.3931	10.4507	11.4606	10.4626	0.758977	0.019498	1.09146	0.362261	-0.397872	1.71001	0.12626	0.440979	0.971085	0.623153	0.976315	0.759761	1.18461	0.161541	1.67715	0.000406786
Cer d18:1/24:0	224.471	178.498	203.559	147.416	144.872	150.076	192.198	213.333	163.388	286.4	279.368	312.187	223.431	243.419	226.344	164.738	186.005	189.726	162.572	207.347	177.422	189.678	212.286	184.747	0.77968	0.0069584	1.07193	0.449209	-0.359046	2.15749	0.100206	0.347552	0.874976	0.12044	0.818483	0.0145504	1.03942	0.731816	1.4964	0.00176503
Cer d18:1/24:1	163.403	124.034	149.012	121.198	123.699	130.67	133.465	142.194	110.961	306.438	292.843	309.342	110.396	115.876	120.709	98.6971	113.448	125.08	79.7442	93.1319	91.822	153.59	160.413	143.274	0.971882	0.711723	1.72754	0.000609607	-0.0411474	0.147689	0.788722	3.21495	1.25785	0.0660449	1.1137	0.191604	1.46061	0.0165182	1.98703	2.96358e-05
Cer d18:1/25:0	8.30245	6.81217	8.04973	6.01774	6.03581	6.28127	8.21811	8.07479	7.11259	10.4138	9.70064	11.0692	8.97011	8.96537	9.05409	6.93025	7.69211	8.24076	7.18921	9.08221	7.41487	7.88103	7.76851	7.535	0.84711	0.022566	0.978817	0.796094	-0.239379	1.64655	-0.0308892	0.0990359	0.858271	0.0506544	0.801939	0.0178923	0.988145	0.898723	1.34502	0.00283534
Cer d18:2/22:0	5.01199	4.12814	4.91301	3.65682	3.57375	3.64974	3.88556	4.41342	4.07113	6.93978	6.26699	8.12726	2.49197	2.70039	3.07417	2.21656	2.19197	2.54394	2.43646	2.98875	1.99498	2.67381	2.66506	2.73084	0.841038	0.0990343	1.08753	0.494305	-0.249758	1.00421	0.12106	0.306005	1.7	0.00414944	1.56496	0.000357326	1.66709	0.00720583	2.64372	0.00124834
Cer d18:2/23:0	1.48511	1.04675	1.15563	1.78812	0.847207	1.25997	1.48081	1.33331	1.2759	2.64462	2.10215	2.00753	1.26232	0.80601	1.09731	0.952311	1.16511	0.995542	0.827661	0.956785	1.08316	1.31088	1.47508	1.03026	0.983362	0.911508	1.3308	0.101661	-0.024205	0.0402396	0.412295	0.992844	1.16485	0.406065	1.25131	0.404295	1.42628	0.0130915	1.76989	0.0145057
Cer d18:2/24:0	29.2531	26.11	28.2179	20.5361	20.4577	23.256	26.2925	26.4865	21.9198	37.1101	37.4898	39.7204	28.4209	27.7483	26.7676	21.4806	26.8128	25.155	17.3983	24.7242	20.6882	23.7062	26.6701	24.0832	0.885595	0.127228	1.18546	0.168678	-0.175281	0.895419	0.245444	0.772942	1.00777	0.846784	0.874762	0.168137	1.18927	0.200835	1.53534	0.000426113
Cer d18:2/24:1	19.5536	16.2661	19.6897	15.3068	17.1377	16.1332	16.9931	16.3174	14.8939	40.6112	38.7319	43.8604	15.2588	15.4562	14.0524	12.4428	14.2006	15.516	8.58286	13.4723	10.9377	18.8381	20.7219	17.7576	0.941742	0.430514	1.73728	0.0080704	-0.0865968	0.366012	0.796826	2.09311	1.23995	0.0407982	1.15224	0.107761	1.46105	0.0302277	2.14949	0.000221931
Cer d19:1/24:0	5.03133	4.17413	4.47625	2.88364	3.04478	3.24525	3.7682	4.33552	2.90715	5.00998	4.25624	5.57159	4.66224	5.34773	4.77883	2.93285	3.4886	3.71976	2.85901	4.20164	3.49223	3.61082	3.99316	3.57712	0.685736	0.00796074	1.05953	0.636502	-0.544275	2.09905	0.0834258	0.1962	0.92514	0.324021	0.904593	0.276013	1.0434	0.801455	1.32704	0.0392009
Cer d19:1/24:1	3.64938	3.57257	3.68424	3.10361	2.98888	3.25687	2.76185	2.90333	2.22443	6.47713	4.7153	6.71644	2.25028	3.03409	2.79346	1.68016	2.07562	2.22745	1.4518	1.71786	1.61353	2.49082	2.77308	3.05399	0.740697	0.0694547	1.73899	0.00281911	-0.433044	1.1583	0.798246	2.54989	1.35014	0.0157805	1.56259	0.00341929	1.64945	0.00938053	2.15305	0.00800561
Cer m18:0/22:0	46.4455	38.6716	46.4842	43.9357	42.6665	44.3651	53.5669	50.0629	45.2462	41.4216	41.0349	39.7545	37.9469	36.2451	39.4424	41.9275	39.9493	43.1486	42.3046	40.7641	42.1256	34.0097	33.4639	31.7569	1.10024	0.0444044	0.792612	0.000488824	0.137821	1.35257	-0.335314	3.31085	1.15811	0.0955738	1.04753	0.135746	1.18916	0.0326424	1.23159	0.000820976
Cer m18:0/23:0	10.9646	9.74444	10.8471	13.3118	12.6746	12.4411	14.23	13.787	12.1589	12.5854	11.6836	11.9711	9.41476	9.61425	9.74565	12.8789	13.6459	13.991	11.9654	12.8974	12.5715	11.1571	9.29445	9.50009	1.40804	0.000334352	0.800111	0.018481	0.493685	3.4758	-0.321727	1.73328	1.09666	0.0815037	0.948456	0.172113	1.07324	0.253815	1.20996	0.0316495
Cer m18:0/24:0	120.634	107.792	126.411	157.989	140.929	144.029	152.993	155.816	130.041	151.512	129.818	141.642	123.205	111.119	114.687	159.967	163.037	161.612	139.02	139.245	138.63	138.949	118.93	121.258	1.38854	0.000255893	0.909431	0.117403	0.473565	3.59194	-0.136964	0.930322	1.01669	0.782188	0.914015	0.0594052	1.05267	0.420685	1.11562	0.17613
Cer m18:0/24:1	86.174	71.1915	84.4034	120.609	105.806	115.206	99.9906	100.496	88.0107	134.796	123.244	127.117	77.6986	68.8063	74.2745	130.483	118.657	126.291	86.9493	94.4698	82.762	115.225	104.855	105.295	1.70048	0.000283295	1.23164	0.0133136	0.765941	3.54776	0.300577	1.87571	1.09507	0.264029	0.909946	0.111657	1.09204	0.20278	1.18373	0.0141891
Cer m18:1/22:0	192.361	150.007	187.197	161.734	162.552	145.962	177.718	175.723	157.495	141.951	147.218	150.915	133.434	141.879	125.355	138.681	137.508	135.382	126.956	138.794	127.639	113.57	115.743	103.046	1.02721	0.496778	0.844858	0.0206851	0.0387303	0.303837	-0.243219	1.68434	1.3217	0.038683	1.14257	0.0234552	1.29881	0.00638283	1.32413	0.00158273
Cer m18:1/23:0	41.2208	37.3734	41.6287	45.9729	47.8097	43.984	46.1399	46.611	40.1564	45.0801	47.8829	43.6515	41.3888	42.7432	35.5829	47.5759	51.1538	50.0314	42.4	46.2727	42.7465	36.6682	41.5203	37.0963	1.24263	0.0164984	0.87723	0.0534957	0.313396	1.78256	-0.188973	1.27168	1.00424	0.950832	0.926093	0.0745497	1.01132	0.847476	1.18502	0.0232228
Cer m18:1/24:0	473.923	417.738	479.237	540.843	529.767	504.98	499.849	522.448	421.092	534.31	504.991	521.039	519.056	524.476	460.68	561.389	587.543	595.116	497.541	534.951	480.933	449.765	462.975	439.661	1.15944	0.0248741	0.893603	0.0363933	0.213432	1.60425	-0.162294	1.43898	0.911373	0.192162	0.90341	0.0188796	0.953723	0.537116	1.15376	0.00306679
Cer m18:1/24:1	372.623	319.612	388.61	476.658	456.408	434.676	379.785	396.908	339.3	514.31	514.182	523.713	367.267	359.695	343.631	492.149	550.892	509.498	347.234	409.588	375.579	455.552	434.628	418.925	1.45017	0.00102255	1.15604	0.0480114	0.53622	2.99032	0.209197	1.31866	1.00958	0.88401	0.880971	0.0440308	0.985511	0.836464	1.1857	0.00185224
COH	47081.9	35289.5	37570.5	38039.1	49899.7	44869.3	43336.3	42846.8	40007.6	42410.2	38817.5	39201.1	29221.8	36042.7	38690.2	32172.9	34700.1	40946.3	33767.2	50894.1	45467	35398.2	32899.5	31884.8	1.03717	0.754196	0.769875	0.125176	0.052659	0.122516	-0.377304	0.902479	1.15379	0.30947	1.23177	0.125702	0.969741	0.811714	1.20209	0.011987
DG 34:1 [-16:0]	9119.21	8994.7	11677	9652.48	8560.22	7747.95	7438.13	9995.15	5754.85	10635.3	11114.9	13881.9	26643.1	25572.6	21336	13911.6	18174.5	15355.5	15491.7	17831	18990.3	17315.6	17174.9	11463.5	0.645011	0.0131514	0.878444	0.386948	-0.632605	1.88103	-0.186978	0.412347	0.405034	0.00137346	0.547212	0.00636503	0.443258	0.0037749	0.775385	0.189166
DG 34:1 [-18:1]	10200.3	10107.4	14097.3	10636.4	10844.5	8858.91	9906.16	11524.5	6836.48	12057.4	13953.8	16461.2	26924.6	31742	24745.9	18101.1	23147.2	18414.3	18402.6	20672.7	23651.9	22338.6	21253.1	13416.1	0.715271	0.0397128	0.908823	0.582891	-0.483439	1.40107	-0.137928	0.234413	0.412468	0.00262752	0.508523	0.00503691	0.450636	0.00497664	0.745027	0.191558
DG 34:2 [-16:0]	1822.71	1819.29	2730.43	1302.07	1508.2	1415.2	1371.19	2155.84	1251.97	2044.04	2235.59	2740.56	3995.29	4513.88	3941.11	1761.18	2551.55	1847.28	2027.29	3421.01	2949.42	2667.82	3157.2	1889.45	0.494768	0.0024877	0.918639	0.70063	-1.01518	2.6042	-0.12243	0.154511	0.51183	0.00460764	0.685953	0.0663543	0.569083	0.0725496	0.910002	0.613852
DG 34:2 [-16:1]	2724.75	2349.4	3074.5	3840.62	3255.41	2753.74	2648.54	3070.36	2149.42	3328.59	3701.21	4098.29	6021.09	7148.04	5748.97	4922.5	5974.79	4861.05	4356.32	5382.8	5010.17	5670.51	5063.08	3219.69	0.832977	0.133366	0.94603	0.755502	-0.263652	0.874956	-0.0800414	0.121764	0.430733	0.00166516	0.625051	0.0146935	0.533471	0.00462539	0.797525	0.288259
DG 34:2 [-18:1]	2615.17	2262.18	2708.97	2262.22	2416.15	2344.69	1970.11	2115.15	1394.62	2078.43	2414.57	3128.39	5150.37	5407.69	4640.73	3204.85	3691	3355.91	3461.9	4110.29	4088.63	4380.65	3559.67	2586.16	0.674511	0.00350324	0.902722	0.536937	-0.568085	2.45553	-0.147646	0.270076	0.499139	0.000647625	0.685059	0.00201723	0.46994	0.00253404	0.724021	0.184148
DG 34:2 [-18:2]	3364.14	2607.97	3374.96	1848.44	2127.69	1781.13	2414.82	2870.8	1750.35	2836.95	3284.15	3079.5	6264.89	8119.41	5774.38	2877.72	4303.72	3889.64	4301.37	4744.85	5106.69	4749.73	4637.05	2981.42	0.549197	0.0218003	0.873898	0.389694	-0.864606	1.66154	-0.194463	0.409276	0.463674	0.00893715	0.520026	0.01539	0.49714	0.00405356	0.743892	0.145937
DG 36:1 [-18:0]	6491.05	6495.77	9245.66	6286.36	6163.99	5572.15	5304.84	6270.54	3789.02	7281.52	8220.79	9878.71	9293.09	10662.1	9263.53	5134.63	6958.86	5364.26	5789.94	7399.87	8149.03	6775.62	7507.37	4679.51	0.597486	0.00598331	0.888638	0.510049	-0.743024	2.22306	-0.170333	0.292388	0.760899	0.0859386	1.03235	0.774647	0.72002	0.118042	1.33848	0.133219
DG 36:1 [-18:1]	5851.66	5846.25	9198.59	6141.22	6703.81	5585.93	5029.89	6670.97	4312.68	6985.57	8324.35	10218.3	8315.02	11130.5	8555.93	5429.23	6415.52	6015.03	6407.65	7865.22	7430.8	6660.57	7050.84	4641.42	0.637816	0.0232584	0.84561	0.265073	-0.648787	1.63342	-0.241936	0.576634	0.746265	0.174149	1.03198	0.681815	0.737826	0.0819792	1.39097	0.116741
DG 36:2 [-18:0]	2680.13	2976.08	3916.34	2138.02	3043.19	2194.96	2069.34	2342.49	1650.43	3153.24	4215.64	4852.14	3483.36	4700.52	3886.3	1464.29	1884.59	1472.62	1822.7	2273.72	2565.41	2454.41	2708.69	1917.32	0.399455	0.0032571	1.06284	0.683415	-1.32389	2.48717	0.08792	0.165316	0.793074	0.182451	1.52985	0.0582469	0.910001	0.535605	1.72603	0.035232
DG 36:2 [-18:1]	20507.9	19928.1	27482.9	24283.7	27450.5	23421.1	19931.9	22600.2	15196.4	27399.8	30003.1	37160.8	36723.9	42952.5	35612	29185.9	34854.9	29145.8	27823.2	35926.5	37122.2	38784.8	34293	21791.9	0.808291	0.0680963	0.940496	0.750092	-0.307054	1.16688	-0.0885063	0.124886	0.589122	0.00905568	0.806504	0.0562561	0.572294	0.0167394	0.996775	0.986954
DG 36:2 [-18:2]	3382.21	3364.45	4223.03	2703.92	3073.41	2707.62	2219.37	2676.4	1931.53	3914.67	4866.28	5692.55	4465.72	4836.26	3655.58	1832.65	2208.54	1872.79	2114.13	2979.92	3085.47	2824.35	3048.01	2185.78	0.456412	0.00310976	0.985162	0.924636	-1.13159	2.50727	-0.0215676	0.0340293	0.846586	0.214207	1.43473	0.00741982	0.834681	0.297266	1.79613	0.0204866
DG 36:3 [-18:1]	3370.35	3670.26	4709.02	3068.87	3234.81	2913.64	2774.66	3939.67	1917.08	4023.17	4790.86	5411.09	6408.5	6353.01	5084.73	2692.62	3893.78	2678.63	3660.11	5533.41	4615.89	5230.01	4624.74	3385.5	0.519159	0.00839223	0.958785	0.816643	-0.945753	2.07612	-0.0607203	0.0879675	0.658382	0.0265783	0.994851	0.971149	0.625039	0.0964284	1.07438	0.652223
DG 36:3 [-18:2]	4066.22	3803.17	5276.71	3992.04	3566.53	3428.7	3595.94	4353.66	2839.81	4197.06	4869.66	5920.49	7733.43	9169.56	6241.79	3351	4216.75	3203.85	4753.73	5495.61	5182.15	5575.14	4641.33	3448.67	0.465401	0.0102554	0.885536	0.417474	-1.10345	1.98905	-0.175377	0.37937	0.567994	0.0254848	1.02002	0.850891	0.699181	0.0336303	1.09675	0.60838
DG 36:4 [-20:4]	2291.52	2521.26	2940.2	2625.07	3120.11	2630.96	2106.99	2483.29	1972.45	3119.34	3362.95	4166.34	2556.82	3016.53	2714.28	1841.81	2026.29	1774.75	1825.64	2296.28	2712.75	1929.23	1990.98	1261.49	0.680877	0.0046561	0.75815	0.187218	-0.554534	2.33198	-0.399445	0.727651	0.935489	0.486846	1.48438	0.00723696	0.960213	0.776435	2.05504	0.00977332
DG 38:4 [-20:4]	64757.4	74354.3	107401	83466.5	102243	80055.4	61493.7	51503.2	53396.5	75483.6	90586.3	134786	20658.3	25542.3	24511.2	11977.3	17741.6	15531	14063	19670.4	24673.5	19353.5	23548.1	18980.5	0.639921	0.0193521	1.0595	0.750224	-0.644035	1.71327	0.0833834	0.124809	3.48616	0.0107616	5.87327	0.000491191	2.84887	0.00114723	4.86177	0.0111442
DG 38:5 [-20:4]	11982.3	13787	18757.2	21964.2	26949.9	20801	12989.2	12844	11500.1	16394.9	22479.7	26435.1	7020.63	10250.6	6268.21	6106.85	7895.53	5417.28	7251.53	8937.49	9408.89	6461.28	7141.29	6284.25	0.824984	0.390499	0.776892	0.0540842	-0.277562	0.40838	-0.364214	1.26693	1.89157	0.0416603	3.58992	0.0011625	1.45845	0.00840725	3.28407	0.00667652
DG 38:6 [-20:4]	728.068	730.521	789.222	581.256	619.49	617.465	646.145	796.977	585.657	693.617	620.246	948.097	783.887	755.041	479.87	233.205	438.777	282.619	331.667	626.668	504.662	414.842	464.026	201.579	0.472856	0.036769	0.738517	0.338933	-1.08053	1.43452	-0.437298	0.469886	1.11344	0.483386	1.90468	0.0103707	1.38673	0.150329	2.09354	0.0369503
GM3 d18:1/16:0	1538.04	1033.05	1345.79	1020.13	1156.77	759.577	1236.07	1568.08	1019.31	510.625	459.879	1975.65	961.858	937.99	991.284	1316.62	918.797	2464.08	852.232	1012.02	698.257	570.459	939.446	1283.26	1.62549	0.263298	1.09001	0.749619	0.700872	0.579553	0.124344	0.125159	1.35479	0.081955	0.624849	0.285998	1.49208	0.0837966	1.05477	0.929037
GM3 d18:1/18:0	63.0969	47.3764	67.8524	59.0212	65.1773	55.4024	52.9954	57.068	40.9923	28.0913	16.4211	86.0469	53.9488	60.4018	58.6756	70.4437	39.0852	111.097	51.5351	42.389	36.9084	19.0415	52.1965	62.8505	1.2751	0.490704	1.02489	0.941359	0.350614	0.30918	0.0354656	0.0262449	1.03063	0.798668	0.81405	0.551162	1.15457	0.354352	0.97368	0.965071
GM3 d18:1/22:0	162.207	172.328	186.305	134.139	142.387	79.4265	161.89	123.831	137.175	38.0528	44.3813	170.074	121.809	123.426	111.068	131.67	92.0394	231.852	111.505	131.094	77.0837	59.9196	104.302	109.302	1.27858	0.472759	0.855609	0.527452	0.354541	0.32536	-0.224976	0.277817	1.46179	0.00235931	0.78135	0.510836	1.32286	0.149647	0.923168	0.885759
GM3 d18:1/24:0	889.21	661.515	786.351	634.21	695.642	412.086	731.772	911.86	653.243	324.943	264.157	976.714	494.436	652.044	632.212	569.968	479.866	1071.99	632.308	596.564	392.129	318.378	516.034	747.45	1.19291	0.581079	0.975854	0.932544	0.25449	0.235765	-0.0352627	0.0303308	1.31393	0.0867997	0.820961	0.567202	1.41695	0.103102	0.989856	0.984547
Hex1Cer d18:1/16:0	482.298	543.988	590.225	642.525	685.187	656.58	383.156	377.451	366.355	666.21	578.638	718.036	280.485	329.198	292.181	223.567	342.418	313.115	169.189	220.442	192.727	266.413	294.411	306.826	0.974757	0.853902	1.48989	0.00750861	-0.0368851	0.0685921	0.575206	2.12444	1.79241	0.00231703	2.25719	0.000626437	1.93517	0.000312588	2.2623	0.000999877
Hex1Cer d18:1/22:0	264.178	271.988	280.168	248.408	233.401	203.53	202.628	221.459	184.384	211.552	173.364	186.156	144.242	157.169	155.56	95.087	122.357	120.837	91.6545	115.942	100.888	85.3743	101.77	90.9843	0.740269	0.015313	0.901595	0.302555	-0.433879	1.81494	-0.149449	0.519195	1.7864	4.10362e-05	2.02595	0.00188804	1.97245	0.00146265	2.05327	0.00132563
Hex1Cer d18:1/24:0	814.082	727.411	906.864	821.563	719.415	703.106	587.167	639.969	491.245	649.321	584.439	674.744	572.46	644.382	609.419	400.904	538.348	498.829	349.666	423.554	346.637	445.595	482.21	480.381	0.787445	0.0476593	1.25747	0.0259656	-0.344749	1.32185	0.330524	1.5856	1.34064	0.0205659	1.56047	0.00821729	1.53446	0.0165597	1.35529	0.00476826
Hex1Cer d18:1/24:1	461.166	409.168	492.907	540.857	496.672	464.596	334.125	342.781	302.579	521.537	460.128	520.4	230.56	264.541	245.77	222.628	288.125	255.183	140.95	172.62	128.747	265.352	308.536	285.634	1.03383	0.714987	1.94323	0.00153355	0.0480009	0.145702	0.958458	2.8143	1.84005	0.00139918	1.96116	0.00108143	2.21445	0.000560487	1.74756	0.000845677
Hex1Cer d18:2/24:0	24.9639	25.9991	28.0317	28.1512	27.6035	25.1015	18.3098	16.7147	17.5259	25.3437	25.6298	27.0793	16.2106	19.4694	16.2404	14.76	21.8217	17.7238	10.0023	10.8523	8.89859	17.7332	16.7395	16.6457	1.04594	0.748604	1.71808	0.000428312	0.0647956	0.125748	0.780796	3.36824	1.52146	0.00304023	1.48891	0.0171095	1.76621	0.000479271	1.5269	0.00014986
Hex2Cer d18:1/16:0	53.5305	46.3954	47.2634	82.9489	71.6388	66.1867	73.9441	97.9839	74.2827	54.9598	55.8516	50.0858	38.0524	44.1792	40.2149	56.303	66.0535	65.6173	61.0081	73.3014	70.3659	46.5359	55.1077	54.9939	1.53515	0.00392436	0.765297	0.0265402	0.618381	2.40623	-0.385909	1.5761	1.20207	0.0455647	1.1745	0.136086	1.20293	0.189888	1.0272	0.694045
Hex2Cer d18:1/22:0	23.7125	19.8523	24.5868	28.5426	29.5016	27.1355	33.8542	41.2244	43.5941	23.7967	19.9364	21.4	20.5001	20.6944	18.4788	22.019	28.8476	26.8356	31.3465	33.696	31.3065	16.9176	22.0251	20.3959	1.30213	0.0488027	0.615871	0.00191799	0.38087	1.31156	-0.6993	2.71715	1.14208	0.155587	1.09623	0.308707	1.2317	0.0704374	1.09765	0.36233
Hex2Cer d18:1/24:0	87.0896	80.1982	84.8967	127.768	118.165	116.709	129.776	151.012	125.337	102.648	91.5571	90.3524	75.5198	84.6281	69.3356	89.5066	101.17	98.2945	112.164	137.293	123.678	79.9264	82.2325	88.2252	1.25922	0.0248166	0.671028	0.00595204	0.332535	1.60526	-0.575556	2.22533	1.09892	0.196259	1.25494	0.00761095	1.08841	0.364073	1.13648	0.0696403
Hex2Cer d18:1/24:1	45.165	40.0226	41.3744	65.1045	64.9592	65.5944	58.6293	68.8394	54.6671	60.2132	53.6192	51.7656	35.5282	39.5616	37.1179	56.7799	61.0175	55.7936	52.8213	61.4987	50.7793	46.2613	46.756	49.3235	1.54705	0.000500553	0.862154	0.0908247	0.62952	3.30055	-0.213983	1.0418	1.12793	0.0687586	1.12712	0.0103569	1.10319	0.348299	1.16339	0.0470541
Hex3Cer d18:1/16:0	6120.05	3856.72	6899.38	7386.57	5563.32	7059.61	3908.04	4206.11	4684.29	6093.1	5528.26	6898.12	2427.71	3306.18	2478.27	5567.55	5384.1	6579.92	2174.43	2173.32	2224.86	3321.57	5434.47	5578.87	2.13483	0.00268063	2.18101	0.0238927	1.09412	2.57176	1.12499	1.62173	2.05502	0.0391163	1.14134	0.287148	1.94724	0.000790759	1.29192	0.168467
Hex3Cer d18:1/22:0	416.72	295.049	452.723	458.61	432.495	469.489	315.892	315.954	388.741	358.666	331.303	415.116	206.126	194.591	208.551	401.138	331.772	410.647	164.06	172.251	174.353	184.541	320.365	348.441	1.87694	0.00212404	1.67105	0.0873725	0.908381	2.67284	0.740758	1.05863	1.9113	0.018086	1.18979	0.0562586	1.99855	0.00225813	1.295	0.210378
Hex3Cer d18:1/24:0	6798.28	5525.76	8388.36	8131.08	7817.39	8409.2	5447.77	5017.4	6029.14	7099.79	7163.34	8254.18	3369.49	3501.94	3132.03	6923.32	5850.93	7526.68	3247.5	3263.82	2890.28	4404	6270.25	6775.74	2.02939	0.00239028	1.85607	0.0214351	1.02105	2.62155	0.892248	1.66887	2.07052	0.0129036	1.19983	0.0596969	1.75441	0.00173675	1.29039	0.106232
LPC 14:0	30.0217	25.9235	32.2163	76.8522	67.3082	78.7435	53.1036	49.6504	48.8976	119.318	123.864	115.143	24.5551	28.9529	26.3697	51.6914	68.1037	63.2028	32.2841	37.502	32.1082	72.3177	81.6652	74.8497	2.29098	0.00239638	2.24578	0.000214477	1.19596	2.62044	1.16722	3.66862	1.10371	0.285643	1.21807	0.0914894	1.48832	0.00163695	1.56588	0.000328443
LPC 15:0	30.9283	26.2973	35.214	54.8456	55.3608	62.2135	43.3794	51.9978	52.9185	82.682	87.1364	98.5335	17.7803	21.6014	22.35	36.0828	45.3095	44.4171	30.0601	30.2452	24.6193	52.1775	47.5758	49.1272	2.038	0.00280957	1.75309	0.000737583	1.02716	2.55136	0.8099	3.13219	1.49744	0.0252578	1.37048	0.0147008	1.7462	0.00402065	1.80246	0.00125611
LPC 16:0	1264.8	962.942	1352.41	2151.83	2166.43	2456.22	1799.63	2036.61	1753.52	2632.79	2820.86	2989.98	748.282	846.618	959.388	1401.11	1661.01	1716.81	1086.95	1561.32	1084.93	1722.55	1850.44	1693.78	1.87094	0.0029593	1.4108	0.036694	0.903767	2.52881	0.496509	1.43541	1.40162	0.061652	1.41757	0.00871378	1.49731	0.0268543	1.60319	0.0007432
LPC 16:1	51.1263	34.2595	39.777	118.971	96.8274	122.077	73.7844	64.1714	60.9832	220.409	224.711	204.427	44.8719	48.1284	49.5499	79.0927	94.0405	86.9674	50.7545	58.6422	52.8955	144.188	133.067	121.797	1.82463	0.000985736	2.45885	0.000329555	0.8676	3.00624	1.29798	3.48207	0.878026	0.323751	1.29901	0.045659	1.22581	0.0536464	1.62772	0.000730467
LPC 17:0	71.9051	64.7754	72.8037	136.069	128.938	152.589	104.638	116.852	126.301	147.123	144.277	164.401	58.5836	52.7555	61.5277	85.8191	113.976	106.453	77.1767	101.972	72.424	110.49	113.586	108.142	1.77158	0.00722685	1.32057	0.0444699	0.825037	2.14105	0.401161	1.35193	1.21182	0.0279608	1.36359	0.0275397	1.38247	0.0446012	1.37199	0.00314226
LPC 18:0	920.026	811.351	923.81	1310.44	1200.66	1558.97	1171.09	1220.73	1252.46	1230.63	1462.38	1525.37	682.383	626.671	776.361	966.909	1173.48	1133.12	896.295	1114.9	867.618	1125.97	1124.08	1118.81	1.56972	0.00672504	1.17022	0.104707	0.650507	2.17231	0.226784	0.980022	1.27322	0.029308	1.24333	0.0978103	1.2659	0.0352888	1.25217	0.0342131
LPC 18:1	240.336	167.846	214.145	649.718	476.617	665.698	375.95	376.963	345.286	1173.48	1283.53	1152	213.712	199.942	219.966	542.275	543.24	535.056	284.732	298.958	227.991	861.605	778.334	798.245	2.55764	8.86429e-07	3.00387	8.19942e-05	1.35481	6.05236	1.58682	4.08622	0.982177	0.872461	1.1058	0.398978	1.35299	0.0165011	1.48021	0.00123034
LPC 18:2	29.1123	18.774	22.1855	39.5859	33.4381	44.8763	36.1042	28.6897	22.1635	123.063	127.972	118.839	28.5315	28.6826	30.6182	30.6606	40.0088	32.8004	22.4688	25.7091	23.2135	90.739	74.8615	68.4068	1.17804	0.14736	3.27781	0.00127376	0.236385	0.831619	1.71273	2.89491	0.79779	0.13013	1.13946	0.330815	1.21804	0.278806	1.58061	0.00316518
LPC 18:3	1.3667	0.656805	0.907327	2.68454	1.96871	2.35679	2.29383	2.10044	1.64761	4.13694	4.70267	4.38536	1.4692	1.3752	1.86757	2.04142	2.43782	2.31496	2.64139	2.11363	1.87802	3.18155	2.87942	3.19132	1.4419	0.0221023	1.39488	0.0243813	0.527975	1.65556	0.480141	1.61294	0.621997	0.0819134	1.03177	0.77727	0.910876	0.541981	1.42937	0.00236677
LPC 20:1	4.52612	3.25447	4.2151	8.62238	8.89985	10.9495	3.51028	4.04971	5.46541	12.5262	13.5004	15.5968	4.13274	4.28241	5.02623	9.21744	11.2968	10.6777	4.36155	6.03784	4.64171	11.3673	11.4631	11.185	2.32059	0.000936414	2.2615	0.000271804	1.21449	3.02853	1.17728	3.56574	0.892446	0.365023	0.912791	0.39766	0.865987	0.437667	1.22366	0.0494138
LPC 20:5	9.14711	3.38376	5.99188	5.36909	2.84527	4.17332	10.3672	9.86663	7.32692	14.5086	14.438	14.6497	9.4998	10.7487	10.4713	3.2449	5.95467	2.97511	8.13746	9.2633	8.6938	11.1224	8.42005	7.10303	0.396314	0.00379624	1.02111	0.888254	-1.33528	2.42065	0.0301435	0.0514627	0.602959	0.0760403	1.0175	0.955603	1.05619	0.649252	1.63616	0.00884396
LPC 22:5	12.4318	6.73059	8.42492	13.7319	11.1646	14.9029	17.6434	12.2928	10.9389	33.0051	37.0971	30.178	11.4302	13.588	12.5701	12.8892	13.6363	14.3041	13.4809	12.205	9.07999	26.5359	20.4014	16.9147	1.08623	0.220719	1.83663	0.0353112	0.119335	0.65616	0.87706	1.45209	0.733937	0.137927	0.97477	0.785023	1.17573	0.448939	1.57051	0.0245892
LPC 22:6	11.7346	7.83881	8.85216	19.2845	15.7488	19.8301	15.386	15.6857	11.1068	36.1616	39.8494	40.1141	13.7282	14.6119	13.5992	14.1203	21.9434	19.5909	12.0007	12.343	11.775	27.9192	23.8103	20.444	1.32703	0.122326	1.99823	0.00517679	0.408199	0.91248	0.998721	2.28594	0.677779	0.0204025	0.985783	0.925425	1.16777	0.246187	1.60897	0.00429325
LPC-O 16:0	47.59	41.7636	52.3959	84.1992	83.8223	108.522	72.4278	72.1335	70.7376	75.4987	88.2857	92.8078	40.1602	34.0512	43.975	57.7957	69.5408	65.5895	44.0761	63.2439	45.4983	61.0876	52.5059	58.7077	1.63239	0.00520722	1.12749	0.385709	0.706985	2.28339	0.173115	0.41374	1.19937	0.136155	1.43342	0.0347676	1.40885	0.0281548	1.48921	0.00827246
LPC-O 18:1	7.66675	6.17131	7.25333	19.024	18.4271	19.3631	10.4881	9.95712	9.84234	27.2499	24.955	29.506	6.25015	5.24137	7.81107	9.95469	13.1844	12.4687	6.59841	8.55586	6.36839	11.8134	13.0501	11.9467	1.84471	0.0115863	1.71029	0.00307233	0.883398	1.93606	0.774244	2.51253	1.09267	0.530931	1.59556	0.00224953	1.40724	0.0155155	2.2198	0.000399792
LPC-P 16:0	5.90803	4.86361	5.2528	8.06377	8.13552	9.39992	5.08836	4.88647	4.81422	13.931	13.0595	16.4131	4.57535	4.43562	5.08327	5.38425	6.18985	6.53944	3.71155	4.65385	3.91068	6.136	7.14994	6.70813	1.28517	0.027395	1.6287	0.00330235	0.361963	1.56233	0.703723	2.48118	1.13695	0.150793	1.41326	0.0106897	1.2047	0.0483812	2.17082	0.00172922
LPE 16:0	79.8749	37.8492	54.7747	96.8151	75.8291	89.1466	91.6874	95.3335	62.4328	179.425	181.31	189.918	113.197	118.975	98.2287	60.8845	108.933	74.8102	110.418	107.465	57.443	131.261	129.46	114.433	0.740396	0.139894	1.36258	0.138143	-0.433632	0.8542	0.446339	0.859671	0.52209	0.018359	1.07016	0.731312	0.906028	0.689905	1.46781	0.000719361
LPE 18:0	64.4283	47.3729	67.193	251.209	244.964	228.223	103.335	89.3693	100.35	425.708	381.514	415.193	69.1636	61.0088	63.5091	163.709	216.74	194.869	82.244	98.1549	73.9099	234.617	262.555	260.174	2.97043	0.00122328	2.97805	0.000125442	1.57067	2.91247	1.57437	3.90156	0.924168	0.50247	1.25912	0.0419889	1.15236	0.193947	1.61408	0.000642883
LPE 18:1	167.303	81.922	105.464	170.172	162.149	162.904	409.65	362.595	257.102	334.183	358.846	293.147	192.486	225.087	164.132	170.213	257.75	190.851	400.824	366.024	167.677	356.155	328.362	315.195	1.06379	0.716704	1.06975	0.782535	0.0892162	0.14466	0.0972803	0.106496	0.609741	0.0708729	0.800282	0.195605	1.10147	0.730303	0.98646	0.851803
LPE 18:2	13.8235	7.9105	6.18215	8.01645	10.2187	12.9138	23.9391	15.9449	8.24158	23.9879	20.3685	16.7815	17.2859	19.3284	13.394	9.57373	13.5482	11.2254	20.408	15.5048	9.89256	19.1466	23.6867	23.4394	0.686831	0.066733	1.44683	0.113424	-0.541972	1.17566	0.532899	0.945294	0.55823	0.0637396	0.906883	0.590662	1.05065	0.894122	0.92252	0.538781
LPE 20:4	299.353	144.256	171.328	135.689	98.7886	137.964	625.787	579.55	318.486	149.826	155.172	141.641	283.021	394.758	261.519	54.44	187.07	89.408	593.237	506.547	260.897	135.1	108.106	76.0702	0.352304	0.0240008	0.234645	0.0263508	-1.50511	1.61977	-2.09145	1.57921	0.654677	0.162255	1.12548	0.756437	1.1199	0.713732	1.39891	0.072394
LPE 22:6	233.96	84.8618	131.9	143.208	103.122	157.541	312.929	312.06	196.411	209.065	186.918	139.909	240.188	315.747	235.489	75.8118	243.898	105.287	327.423	277.955	154.146	192.24	159.379	122.327	0.537002	0.102874	0.624003	0.160569	-0.896999	0.987695	-0.680375	0.794339	0.569507	0.0904356	0.950294	0.903112	1.08147	0.764949	1.1307	0.511603
LPE-P 16:0	38.4045	29.8814	34.78	131.191	105.573	114.774	48.1999	38.5928	49.0301	211.454	226.668	205.513	35.2959	34.4461	35.3088	68.3947	88.5647	79.4545	36.655	43.5764	36.8413	110.211	119.021	132.801	2.25047	0.00169118	3.09239	0.000301385	1.17023	2.77181	1.62872	3.52088	0.981105	0.803276	1.48696	0.0155796	1.16016	0.197635	1.77783	0.000499316
LPE-P 18:0	22.7138	21.3813	24.2747	96.0094	72.7386	83.0335	24.4425	25.2673	24.4828	132.438	162.71	138.618	25.6066	19.282	20.6241	55.6833	85.849	58.5936	18.5712	22.1698	21.0669	71.381	84.93	86.2959	3.05476	0.0101855	3.92518	0.00024663	1.61106	1.99202	1.97276	3.60795	1.04361	0.673386	1.25812	0.21608	1.20037	0.0197645	1.78794	0.00358184
LSM 18:1	1.85448	1.80049	2.20577	1.92318	1.86533	2.60178	2.35695	2.11108	2.37055	1.68284	1.96594	2.07993	1.50061	1.27331	1.63412	1.4621	1.8299	1.92806	1.56019	1.89937	1.5216	1.49541	1.38621	1.56128	1.18421	0.200229	0.891938	0.240904	0.24393	0.698474	-0.164984	0.618155	1.32956	0.0426374	1.22418	0.230031	1.37289	0.0134625	1.28941	0.0290369
PC 32:0	10724.3	8418.95	10035.3	12127.3	10554.6	11387.6	10607	11827.3	11860.8	10938.4	10332.9	10319.4	7687.98	7753.77	7165.89	8384.64	8985.66	9645.68	9782.24	10371	8919.58	8552.4	10101.5	10151.9	1.19499	0.0228874	0.990815	0.901191	0.257002	1.6404	-0.0133129	0.0451831	1.29065	0.0364552	1.26108	0.0156247	1.17963	0.0418904	1.09668	0.174673
PC 32:1	11722.9	9412.84	11313.7	13275.4	13210.8	13957.5	11230.6	12525.3	12936.1	11860.2	11512.5	13203.6	9119.03	9419.2	10813.6	11088.1	11570.7	11333.9	10684.1	12157.8	11149.1	9722.75	11287	10347.6	1.15811	0.0457997	0.92252	0.235411	0.21177	1.33914	-0.116347	0.628173	1.10553	0.307025	1.18978	0.00147475	1.07946	0.25211	1.16643	0.0646121
PC 34:1	20458.9	16507.2	19684.2	23724.4	19544.7	21158	21489.9	22852.6	22780.8	20557.8	20056.4	19477.7	15906.5	16060.6	16619.1	16319.1	17296	17797.7	19031	19257.6	18422.8	15763.9	18586.8	16991	1.05818	0.124066	0.905318	0.104248	0.0815792	0.906347	-0.143504	0.981934	1.16597	0.0938448	1.25313	0.028374	1.1836	0.00240219	1.17043	0.0289907
PC 34:2	7933.23	6357.06	7643.87	7464.96	7111.56	7494.58	7143.99	8090.35	7354.27	8018.54	7001.41	6884.96	5621.17	5972.51	5791.17	5980.55	6557.58	6840.6	6248.43	7457.06	6389.57	6256.62	6735.42	7308.17	1.11469	0.0713812	1.01021	0.895289	0.156644	1.14642	0.0146541	0.0480369	1.26168	0.0375129	1.13893	0.0332353	1.12409	0.156623	1.07905	0.319684
PC 36:0	451.083	338.02	417.152	352.086	360.058	391.068	417.226	450.608	402.591	331.72	358.877	353.196	276.261	319.04	319.851	277.278	292.768	274.531	342.031	366.191	307.29	267.597	307.569	256.986	0.922882	0.203109	0.819441	0.0566011	-0.115782	0.692272	-0.287288	1.24717	1.31809	0.0563057	1.30623	0.0028197	1.25102	0.0187375	1.25433	0.0156583
PC 36:1	4312.56	3520.79	4144.58	4097.83	3874.8	3770.3	4297.18	4676.13	4271.87	3657.52	3817.09	3780.01	3072.82	3318.06	3188.69	2812.98	2937.44	2659.77	3587.39	4064.31	3462.48	2699.29	3456.97	2826.79	0.877929	0.0219575	0.808252	0.0753219	-0.187823	1.65842	-0.307123	1.12308	1.25036	0.0333959	1.39627	0.000902441	1.19174	0.0343769	1.25287	0.0339736
PC 36:2	7356.24	5897.45	7386.5	7579.86	7446.42	7697.01	7216.59	7495.02	7378.11	7883.75	7912.74	7049.98	5495.53	5819.35	5772.48	6071.13	6285.11	6416.95	6653.28	7363.93	6404.79	5764.38	7338.72	6431.46	1.09866	0.0169875	0.956545	0.612459	0.135745	1.76987	-0.0640951	0.212923	1.20792	0.0776036	1.21041	0.000446275	1.08166	0.136046	1.16954	0.108883
PC 36:3	3028.93	2590.51	3065.06	2881.66	2687.87	3085.29	2932.17	2980.56	2816.01	2743.62	2973.33	2995.5	2312.09	2303.51	2424.82	2266.38	2519.92	2455.99	2583.99	2907.23	2481.31	2370.72	2807.24	2822.09	1.02867	0.475656	1.00345	0.964901	0.0407831	0.322707	0.00497125	0.0155173	1.23352	0.0253348	1.19504	0.026793	1.09485	0.14027	1.08905	0.231594
PC 36:4	1608.77	1309.97	1629.37	1636.87	1740.63	1776.77	1626.57	1820.21	1795.09	1701.92	1535.64	1822.49	1134.7	1387.52	1221.39	1450.43	1476.37	1437.71	1503.15	1673.9	1570.1	1221.63	1426.11	1546.11	1.16586	0.0509516	0.883447	0.159739	0.221395	1.29284	-0.178784	0.79659	1.2149	0.102491	1.18095	0.00374514	1.10421	0.103594	1.20654	0.0837942
PC 38:4	555.958	385.498	450.256	573.693	515.367	553.637	574.648	620.479	604.384	521.729	499.369	481.391	379.459	374.099	414.736	434.97	484.413	486.786	570.066	519.707	558.624	368.779	476.367	482.946	1.20361	0.0199961	0.805687	0.0559445	0.267367	1.69905	-0.311709	1.25224	1.19123	0.220129	1.16821	0.030517	1.09167	0.0682088	1.13131	0.208466
PC 38:5	2399.34	2004.35	2455.26	3025.79	2835.23	2774.28	2506.67	2851.31	2752.96	2432.56	2694.27	2634.34	1723.5	1810.68	1516.95	2151.57	2263.25	2544.48	2151.65	2305.07	2084.92	1876.51	2375.39	2291.09	1.37777	0.0120291	1.00021	0.997996	0.462338	1.91977	0.000295873	0.000871167	1.35791	0.0223712	1.24083	0.0159854	1.23989	0.0125794	1.18618	0.0791237
PC 38:6	847.138	849.019	874.648	1328.9	1100.27	1224.09	907.362	1192.53	941.983	1132.8	1225.13	1163.13	752.712	836.124	798.679	895.659	978.388	1195.85	894.686	940.294	914.961	833.447	1111.67	1152.9	1.28581	0.0701897	1.12657	0.315448	0.362682	1.15373	0.171943	0.501072	1.07677	0.0762196	1.19003	0.155443	1.10616	0.344238	1.13656	0.24637
PC 40:6	131.561	109.209	153.809	149.04	142.097	138.986	96.0415	119.679	105.208	119.502	134.915	116.324	84.1136	98.8125	116.212	96.6848	110.022	97.4898	77.6899	79.6385	66.5631	90.3414	116.146	114.324	1.01691	0.877125	1.43289	0.0251358	0.0241886	0.0569383	0.518928	1.59971	1.31905	0.115489	1.41396	0.00131878	1.43341	0.0155342	1.15563	0.174874
PC 40:7	266.892	233.172	246.075	415.741	352.203	399.674	236.088	282.683	311.671	311.018	320.894	305.483	164.928	193.025	204.54	308.894	283.109	321.633	222.235	231.305	213.362	246.933	284.631	301.475	1.62426	0.0020076	1.24912	0.0307899	0.699786	2.69732	0.320909	1.51159	1.32649	0.0162075	1.27799	0.0188436	1.24522	0.073529	1.12527	0.106299
PC 40:8	23.4614	24.7874	30.8395	39.5556	36.4828	41.2259	22.6281	25.4538	26.833	43.6712	39.6657	40.0541	19.5655	23.1522	20.5686	26.0351	31.9579	30.9885	23.5886	23.5208	24.1241	28.015	32.5854	33.31	1.40601	0.0156678	1.31834	0.010573	0.491612	1.80499	0.398728	1.9758	1.24969	0.103788	1.31785	0.0148827	1.05168	0.382583	1.31392	0.00931689
PC-O 32:0	417.088	342.906	402.098	497.956	440.86	445.851	361.56	343.58	354.598	437.304	467.508	404.005	353.089	372.251	361.893	396.636	424.038	459.419	334.149	338.296	310.566	333.961	407.509	360.52	1.17739	0.0276853	1.12104	0.162145	0.235587	1.55775	0.164834	0.790095	1.06885	0.344757	1.08169	0.247417	1.07805	0.064473	1.18768	0.0712499
PC-O 38:6	279.14	236.492	313.517	370.085	276.807	293.087	196.367	275.206	259.694	224.711	231.479	262.155	182.189	209.937	205.903	248.452	274.936	280.801	188.472	193.116	154.344	175.506	210.159	189.883	1.34473	0.00646876	1.07392	0.450961	0.427319	2.18918	0.10289	0.345861	1.38647	0.0321774	1.16885	0.211206	1.36448	0.0736797	1.2481	0.0357571
PC-P 32:0	156.738	149.104	174.003	208.181	202.798	174.211	124.315	153.394	141.528	171.409	155.503	176.842	134.845	130.663	150.061	166.428	175.1	186.817	108.861	136.566	116.987	130.665	166.892	153.122	1.27137	0.0107846	1.24355	0.0927891	0.346389	1.9672	0.314461	1.0325	1.15467	0.0856025	1.10759	0.191942	1.15679	0.183262	1.11777	0.225171
PC-P 34:2	52.2906	48.1655	51.6357	37.0347	36.1911	39.765	45.0811	44.9399	44.4931	38.5864	43.3134	40.8887	36.3176	46.3192	37.1295	27.7206	35.5977	26.041	33.4889	36.2872	32.3569	30.1999	33.3566	34.884	0.746114	0.0804701	0.963846	0.533248	-0.422532	1.09437	-0.0531252	0.273071	1.2699	0.0355112	1.26445	0.0659868	1.31705	0.00079655	1.24734	0.0138852
PC-P 36:3	223.593	173.819	219.139	209.197	196.839	201.924	176.152	195.948	186.421	166.257	166.552	172.342	142.136	150.135	149.585	148.291	158.48	157.359	141.995	162.568	138.259	110.34	145.492	151.471	1.05041	0.146623	0.919791	0.471079	0.0709557	0.833798	-0.120622	0.326906	1.39537	0.0224595	1.30989	0.000575308	1.26128	0.0152231	1.24023	0.0658952
PC-P 36:4	484.819	464.358	498.501	307.819	328.681	353.814	357.991	425.649	421.078	298.079	321.18	334.098	269.344	277.394	270.484	209.65	244.502	267.818	215.642	260	243.245	182.387	232.486	262.309	0.883445	0.136698	0.941986	0.629641	-0.178788	0.864236	-0.0862227	0.200907	1.77146	3.32241e-05	1.37168	0.0141519	1.67581	0.00309235	1.40783	0.0228031
PC-P 38:6	80.9402	62.0706	80.5452	85.0194	83.239	86.4663	50.2973	53.2607	50.2035	56.8072	61.7377	67.2395	39.9181	45.3893	46.6331	58.4756	58.8387	62.7123	28.9906	35.1535	31.8591	45.8033	55.4156	52.632	1.36445	0.00289991	1.60256	0.00459311	0.448322	2.53762	0.680379	2.33789	1.69437	0.00961264	1.41493	0.000111308	1.60163	0.000708138	1.20756	0.0623621
PE 34:1	3852.82	3138.75	3240.66	3681.83	3545.93	3223.45	2943.13	3919.88	3185.79	3600.65	3078.34	3461.52	3205.26	3570.72	3346.27	3141.88	3570.02	3403.96	2898.35	3830.5	3182.23	3116.12	3465.96	3312.79	0.999369	0.990261	0.998365	0.986218	-0.00091018	0.00425026	-0.0023602	0.00602723	1.01087	0.889228	1.03315	0.577131	1.0139	0.914769	1.02482	0.682715
PE 34:2	860.108	727.946	798.672	943.818	901.445	824.978	745.897	856.238	803.183	898.749	899.887	858.822	844.108	893.287	884.779	875.357	1035.04	845.54	743.41	914.714	797.858	948.081	927.449	1044.78	1.05101	0.503715	1.18906	0.067433	0.0717795	0.297815	0.249819	1.17113	0.910209	0.128731	0.968905	0.697417	0.979371	0.791432	0.909993	0.0857568
PE 36:1	2309.87	2030.85	2226.52	2192.61	2121.78	1876.16	1683.35	2071.25	1938.62	2227.24	2036.06	2073.84	1992.68	2257.98	2161.98	1720.33	1867.6	1767.15	1672.41	1916.83	1639.5	1963.35	1770.67	1868.91	0.835082	0.0165985	1.07156	0.295238	-0.26001	1.77993	0.0997172	0.529828	1.02411	0.673	1.15601	0.0572499	1.08883	0.341502	1.13104	0.038669
PE 36:2	3782.58	3921.73	4460.67	4580.14	4188.03	3976.49	3814.8	5027.3	4067.11	4451.83	4461.05	4713.21	3707.31	4409.5	4010.16	3683.31	4307.7	3873.44	3428.68	4258.62	3545.33	3934.93	4269.66	4679.25	0.978353	0.766055	1.147	0.177817	-0.0315737	0.11574	0.197868	0.750027	1.00313	0.967252	1.07419	0.315268	1.14926	0.283352	1.05761	0.345638
PE 36:3	757.037	681.663	813.409	754.018	716.75	618.744	617.096	788.434	681.124	814.961	795.915	799.325	766.269	780.003	797.201	601.103	688.649	705.516	646.167	785.333	628.766	791.987	816.983	905.426	0.851415	0.0258909	1.22042	0.0660958	-0.232066	1.58685	0.287381	1.17983	0.961013	0.480581	1.04723	0.576356	1.01281	0.906566	0.958561	0.376077
PE 36:4	339.557	331.095	402.087	341.195	351.191	341.134	301.967	427.54	390.163	324.55	333.201	354.185	357.038	360.847	352.805	311.695	356.51	342.111	316.473	361.732	376.55	251.956	276.526	296.302	0.943613	0.207886	0.781967	0.0258316	-0.0837335	0.682174	-0.35482	1.58785	1.00191	0.977249	1.02297	0.600622	1.06154	0.628662	1.22691	0.0159855
PE 38:4	3738.68	3104.43	3683.02	3927.84	3744.33	3387.4	3090.74	3991.38	3770.61	2833.02	2786.86	2788.32	2980.77	3457.23	3204.32	2924.55	3701.7	3163.1	3275.71	2978.19	2996.18	2515.95	2465.17	2675.24	1.01525	0.863742	0.827706	0.00995725	0.0218331	0.063616	-0.272809	2.00186	1.09166	0.295624	1.12976	0.204109	1.17326	0.13682	1.0982	0.0182803
PE 38:5	1868.46	1503.51	1888.92	1811.1	1988.68	1769.22	1637.18	2101.88	1609.45	1892.82	1566.78	1497.73	1517.2	1877.11	1418.95	1477.55	1850.02	1609.11	1604.67	1769.8	1680.35	1582.44	1572.05	1750.01	1.02564	0.827508	0.970263	0.539906	0.0365259	0.0822278	-0.0435529	0.267682	1.093	0.470204	1.12809	0.175328	1.0581	0.588579	1.01077	0.902371
PE 38:6	442.298	448.561	505.522	558.447	504.734	526.4	398.487	481.552	406.476	631.171	666.837	640.134	584.889	637.017	664.56	689.473	764.386	617.34	573.755	720.883	535.257	877.27	699.828	719.601	1.09793	0.272666	1.2551	0.122609	0.13478	0.564368	0.327801	0.911479	0.74021	0.00608927	0.767469	0.0238069	0.703054	0.0440902	0.843881	0.104697
PE 40:6	748.595	674.058	815.561	887.046	917.648	880.651	454.57	553.655	530.63	949.942	915.514	1000.87	734.716	784.284	715.628	695.366	924.932	808.42	473.828	579.879	479.506	771.892	812.561	894.956	1.08686	0.403739	1.61713	0.0032216	0.12016	0.393899	0.693438	2.49193	1.0016	0.980386	1.10566	0.272284	1.00368	0.969099	1.15605	0.0424115
PE-P 16:0/18:1	945.44	910.775	1137.75	816.823	788.304	725.282	1051.77	1208.56	1236.08	676.397	698.934	643.205	805.556	775.505	859.407	608.151	759.626	610.487	907.282	1190.27	1043.44	585.047	637.849	673.028	0.810609	0.0507806	0.603607	0.00835498	-0.302923	1.2943	-0.728317	2.07805	1.2268	0.0690489	1.17801	0.108266	1.11315	0.301117	1.06467	0.248157
PE-P 16:0/18:2	47.024	44.4624	49.7654	27.6289	26.9462	26.3045	31.4218	47.1719	41.1946	32.7227	36.3706	32.4995	38.9001	40.0408	38.1225	22.9781	22.0379	20.5737	35.2031	38.1072	33.1483	28.6053	24.1675	28.2827	0.560292	4.34846e-05	0.761381	0.0139539	-0.83575	4.36166	-0.39331	1.8553	1.20663	0.00776898	1.23311	0.00307402	1.12521	0.407945	1.25337	0.0227499
PE-P 16:0/20:4	1869.27	1821.08	2044.76	1402.18	1393.1	1370.81	1660.3	2144.82	2096.16	1255.03	1266.42	1307.06	1411.39	1558.66	1546.86	1038.91	1272.44	1264.82	1380.12	1773.56	1533.81	1034.25	1152.49	1127.1	0.79173	0.025259	0.706955	0.0188408	-0.33692	1.59758	-0.500311	1.7249	1.2697	0.00801085	1.16496	0.0634324	1.25894	0.102703	1.15531	0.0119624
PE-P 16:0/20:5	330.241	330.711	387.664	132.951	126.537	136.381	222.33	284.458	245.246	156.041	163.668	171.416	278.996	277.428	292.946	107.628	117.169	115.921	200.201	225.086	219.323	117.827	139.789	160.727	0.401142	7.98475e-06	0.648987	0.0064931	-1.31781	5.09774	-0.623739	2.18755	1.23458	0.0279681	1.16187	0.0114993	1.16665	0.142294	1.17398	0.138953
PE-P 16:0/22:6	1428.42	1397.86	1725.64	1832.9	1930.32	1726.73	977.771	1347.53	1108.62	1679.24	1413.25	1639.4	1219.73	1620.76	1411.34	1700.18	1559.05	1486.14	856.137	1050.69	1015.87	1479.9	1583.2	1891.67	1.11608	0.27987	1.69527	0.00787946	0.15844	0.553043	0.761519	2.1035	1.07058	0.556301	1.15691	0.0448108	1.17492	0.240427	0.955016	0.643912
PE-P 18:0/18:1	229.579	204.812	224.281	149.415	165.901	156.928	231.007	265.839	283.084	154.659	159.542	161.701	184.919	189.446	165.399	128.844	151.603	136.156	212.93	257.108	219.8	141.897	157.862	154.544	0.771826	0.0146489	0.658565	0.00572359	-0.373652	1.8342	-0.602601	2.24233	1.2203	0.0197763	1.13356	0.0872671	1.1306	0.21802	1.04754	0.245246
PE-P 18:0/18:2	18.9424	19.4105	20.9081	13.1216	11.5467	11.0547	14.791	17.9801	17.2313	15.9792	13.3334	15.5344	15.6716	16.4951	18.0259	9.44555	10.424	9.31983	13.466	13.9181	13.4856	11.1943	13.2492	12.7382	0.581548	0.000823671	0.909763	0.124979	-0.782031	3.08425	-0.136437	0.903165	1.18067	0.0292799	1.22384	0.0380816	1.22346	0.0353423	1.20616	0.0672792
PE-P 18:0/20:4	1274	1191.66	1214.91	776.94	801.646	799.308	1154.25	1598.06	1328.4	799.401	664.063	773.92	1059.14	1063.58	1114.92	626.629	714.533	663.138	1025.71	1292.88	1046.02	597.151	593.189	684.368	0.619061	0.000190432	0.557186	0.0054537	-0.691846	3.72026	-0.843768	2.26331	1.13681	0.00824856	1.1864	0.0095414	1.21284	0.198525	1.19346	0.0771061
PE-P 18:0/20:5	166.539	163.263	188.28	59.7482	55.097	52.8765	115.231	131.505	123.891	69.2247	73.789	68.3637	137.854	167.046	141.128	46.1186	56.1742	48.1946	106.3	128.431	115.258	66.1633	55.7277	61.5528	0.337395	0.00053542	0.524142	0.0014448	-1.56749	3.27131	-0.931971	2.84019	1.16155	0.118563	1.11452	0.192885	1.05897	0.436349	1.15227	0.0544574
PE-P 18:0/22:6	695.156	581.498	730.172	756.886	710.647	643.08	480.725	544.115	487.015	650.025	800.441	586.273	652.329	613.982	581.738	634.726	764.447	680.774	418.477	453.324	445.909	559.216	559.52	557.166	1.12548	0.147373	1.27183	0.000357095	0.170545	0.831581	0.346904	3.44722	1.08592	0.343438	1.01474	0.84899	1.14733	0.0468238	1.21531	0.131092
PE-P 18:1/20:4	913.194	884.18	1015.92	682.691	677.947	633.459	885.134	1058.81	992.562	686.782	757.058	724.301	814.863	885.62	845.552	544.952	586.375	563.796	731.06	931.186	881.031	601.027	602.316	629.098	0.66579	0.000280646	0.720503	0.0175949	-0.586862	3.55184	-0.472923	1.75461	1.10497	0.118304	1.17637	0.00722425	1.15461	0.170635	1.1832	0.00735973
PE-P 18:1/22:6	540.844	526.627	585.169	632.148	679.496	601.504	382.471	509.74	434.157	647.038	671.97	683.469	493.159	487.344	480.369	526.081	648.701	562.428	383.652	415.779	387.608	549.956	515.217	600.299	1.18916	0.0653441	1.40305	0.00394149	0.249941	1.18479	0.488564	2.40434	1.13127	0.0238244	1.10128	0.243021	1.11738	0.292148	1.20235	0.0140287
PG 34:1	115.422	94.8741	136.275	134.912	159.456	125.997	107.134	128.293	95.1957	130.908	118.339	136.319	118.524	139.305	133.204	153.77	191.301	180.118	178.171	152.986	126.551	123.004	145.139	115.221	1.34308	0.0245474	0.837573	0.227277	0.425545	1.61	-0.255712	0.643445	0.886295	0.332301	0.800406	0.0797767	0.722345	0.0756606	1.00574	0.94727
PG 36:1	354.875	328.91	343.395	267.756	244.143	253.599	238.19	347.2	199.484	190.746	195.217	236.207	299.326	388.32	327.505	232.612	228.75	270.3	328.544	257.727	244.304	150.96	202.238	181.064	0.720743	0.0325102	0.643245	0.030366	-0.472444	1.48798	-0.636561	1.51761	1.01185	0.890397	1.04624	0.491873	0.944977	0.781558	1.16454	0.230778
PI 34:1	548.08	492.818	501.108	662.308	767.925	620.813	530.281	421.755	614.224	814.569	859.224	1311.49	539	722.184	843.602	1916.97	1601.98	2943.71	568.286	608.803	667.8	856.412	1537.5	2071.35	3.07046	0.0248223	2.42034	0.068502	1.61845	1.60516	1.27521	1.1643	0.732619	0.106021	0.317369	0.0225733	0.848973	0.212996	0.668557	0.270094
PI 34:2	444.247	338.134	371.4	632.953	641.002	488.21	355.351	368.34	432.257	455.317	572.87	993.603	406.875	450.879	479.624	1297.21	934.963	1564.68	341.036	349.821	304.962	417.246	954.474	1217.22	2.83902	0.0111339	2.59981	0.0874621	1.5054	1.95335	1.37841	1.05818	0.862719	0.180817	0.464113	0.0230317	1.1608	0.1237	0.780933	0.545494
PI 36:1	471.684	361.682	452.126	424.354	437.926	460.334	550.349	416.393	428.613	404.71	436.117	854.312	397.437	485.85	584.672	1139.83	773.535	1497.59	325.241	435.317	361.124	479.056	941.711	1280.95	2.3236	0.0399497	2.40863	0.0881771	1.21636	1.39849	1.26821	1.05464	0.875699	0.394506	0.387755	0.0292096	1.24398	0.164324	0.627429	0.287749
PI 36:2	1191.45	1017.64	878.632	1332.32	1404.61	1144.45	994.869	873.209	1148.28	1109.83	1276.32	2311.02	854.823	913.832	1311.55	2346.43	1879.22	3279.17	707.214	717.988	763.69	1356.5	2126.19	2843.91	2.43647	0.0276736	2.89031	0.0326231	1.28479	1.55793	1.53123	1.48647	1.00244	0.988918	0.517184	0.0448182	1.37803	0.0276151	0.742448	0.395085
PI 36:3	636.141	534.133	506.748	579.932	571.756	630.492	600.708	505.488	591.222	767.052	795.482	1646.07	571.3	636.698	889.619	1326.6	833.159	2288.88	457.24	452.06	441.58	698.894	1362.11	1596.34	2.12081	0.148309	2.70737	0.0459176	1.08461	0.828832	1.43689	1.33802	0.799489	0.251738	0.400612	0.106322	1.25653	0.0195865	0.877307	0.723645
PI 36:4	832.142	615.776	894.906	858.615	827.673	638.429	558.49	596.232	609.669	571.243	728.487	1422.71	473.469	498.756	701.66	1397.84	1048.63	1990.15	458.851	429.439	450.154	680.924	1026.05	1555.91	2.65049	0.0316383	2.43782	0.0653913	1.40626	1.49979	1.28559	1.18448	1.39963	0.11541	0.523983	0.0678441	1.31824	0.00129053	0.834364	0.647425
PI 38:4	11453	9124.54	9858.46	11269.5	11616.3	8736.48	9942.07	9888.88	13668.7	7300.23	9052.75	15124.1	7141.25	8044.49	9191.74	14858.2	10961	21804.4	7150.31	7376.7	6352.89	6441.32	12254.4	15562.9	1.95359	0.0742118	1.64074	0.171951	0.966128	1.12953	0.714349	0.764595	1.24853	0.0901914	0.664004	0.181182	1.6044	0.0309889	0.91881	0.80778
PI 38:5	5177.68	4395.46	4787.12	6461.44	6091.42	5629.51	4210.07	3928	4426.65	5070.87	5838.3	11204.2	2909	3301.17	4240.15	9696.97	7314.56	12879.7	2338.09	2597.3	2680.06	3905.73	8124.22	9930.43	2.86032	0.0174758	2.88366	0.0555587	1.51618	1.75756	1.5279	1.25525	1.37414	0.0457033	0.608284	0.0747958	1.6499	0.000742982	1.00697	0.985452
PI 38:6	328.585	251.556	200.766	338.492	324.818	277.207	261.07	186.439	257.122	334.537	375.951	822.647	174.66	180.546	286.03	549.194	398.349	669.405	119.588	161.73	148.194	289.931	534.211	642.662	2.52161	0.0196704	3.41505	0.0301732	1.33435	1.70619	1.77191	1.52038	1.21781	0.420101	0.581662	0.0489081	1.64054	0.028141	1.04522	0.91199
PI 40:5	1181.59	1131.72	1420.67	1747.13	1842.88	1497.54	1434.47	1259.7	1661.62	1296.81	1460.88	2287.63	1243.89	1234.26	1456.31	2423.09	2023.49	4518.86	908.355	1150.63	1073.8	1233.39	2360.4	3171.31	2.2787	0.0971421	2.15945	0.0993631	1.18821	1.01259	1.11066	1.00277	0.949044	0.592042	0.567463	0.173098	1.39039	0.0405239	0.745786	0.42111
PI 40:6	456.569	379.026	495.63	732.942	649.118	691.663	354.026	440.111	570.041	569.772	635.8	1092.03	373.246	366.088	590.038	1170.58	804.706	1701.9	322.018	303.155	363.41	586.49	1138.03	1381.1	2.7661	0.0444829	3.14149	0.0402047	1.46786	1.35181	1.65145	1.39572	1.00139	0.994286	0.563944	0.110531	1.37993	0.12749	0.73982	0.400747
PS 36:1	5075.15	4687.97	6314.84	3613.52	2912.97	3328.85	4755.45	6809.43	4523.97	3387.34	3127.96	7077.92	4381.67	4873.58	5466.29	5194.87	4401.17	6263.75	3568.88	4716.21	5080.24	3235.59	5461.58	6058.84	1.07732	0.576062	1.10405	0.658397	0.107445	0.239531	0.142807	0.181512	1.09214	0.480821	0.621404	0.0255698	1.20377	0.349324	0.921199	0.813438
PS 36:2	1188.96	1027.76	1323.04	1068.84	1009.97	945.325	1377.28	2098.68	1332.93	1039.59	1014.49	1748.17	1089.32	1075.88	1381.09	1463.97	1302.98	1717.65	1257.59	1403.14	1425.56	995.68	1435.03	1619.38	1.26459	0.11626	0.991143	0.952996	0.338666	0.934571	-0.0128351	0.0209088	0.998158	0.987552	0.674337	0.0180229	1.17684	0.396196	0.938805	0.798878
PS 38:3	595.714	520.67	678.033	489.811	423.989	430.276	708.547	987.197	720.604	370.64	385.056	698.015	511.441	555.11	649.226	699.074	594.306	793.97	590.726	679.942	671.507	402.039	622.507	611.085	1.21656	0.154016	0.842165	0.255689	0.28281	0.812435	-0.247825	0.592287	1.04583	0.689406	0.643915	0.01563	1.24415	0.17249	0.888777	0.661867
PS 38:4	464.373	378.361	529.781	508.734	468.928	466.339	743.083	1200.22	758.293	282.057	268.262	480.33	444.537	361.353	567.889	700.677	614.652	781.421	627.509	763.669	867.938	235.673	449.751	456.866	1.52626	0.0350954	0.505636	0.020799	0.610005	1.45475	-0.983829	1.68196	0.99908	0.995747	0.688685	0.0121966	1.19587	0.422622	0.902265	0.728154
PS 38:5	46.5815	38.5804	48.1987	46.8607	47.5466	47.1227	68.9614	93.901	63.5529	36.6824	29.3856	62.2142	51.4792	44.3771	66.6335	74.8521	68.8703	103.416	59.1412	65.1022	71.3636	38.8462	55.1746	58.8073	1.52095	0.087249	0.781302	0.114283	0.604969	1.05924	-0.356048	0.942019	0.820732	0.249081	0.572675	0.0298758	1.1575	0.362056	0.839389	0.522651
SM 32:0	199.642	190.338	179.498	198.358	159.001	160.406	178.075	187.316	198.25	237.782	225.339	233.567	147.074	146.963	168.258	120.499	149.621	135.724	130.24	178.243	141.494	153.872	179.858	158.969	0.877891	0.162113	1.09494	0.43758	-0.187887	0.790181	0.130853	0.358943	1.23185	0.0175691	1.27577	0.0724634	1.2526	0.0723592	1.41402	0.00147784
SM 32:1	2617.73	2498.56	2679.9	3321.98	2757.68	3032.84	2652.22	3443.43	2937.23	2529.84	2368.4	2681.02	2023.33	2152.27	1942.27	2066.8	2360.79	2499.22	2246.81	2762.2	2131.16	2043.11	2399.06	2044.1	1.13223	0.129185	0.90842	0.391884	0.179164	0.888789	-0.138569	0.406843	1.27433	0.00231047	1.31554	0.0244108	1.26508	0.104868	1.16851	0.0707483
SM 32:2	77.0617	65.654	70.1994	101.407	98.0408	108.939	63.006	85.038	69.0559	68.4407	77.0324	85.433	58.7508	53.1137	54.6738	75.6527	81.2692	77.5079	61.0575	73.6859	56.7726	56.1145	65.3116	62.4667	1.40766	0.000657295	0.960195	0.681828	0.493303	3.18224	-0.0586003	0.166325	1.27848	0.0141599	1.31548	0.00243104	1.13359	0.362499	1.25566	0.0490972
SM 33:1	2000.65	1630.6	1851.77	2097.49	1975.31	1905.74	2119.38	2314.3	2192.3	1832.51	1827.89	2056.52	1543.03	1636.78	1551.25	1575.4	1745.25	1841.65	1625.45	1986.22	1678.04	1671.5	1688.58	1433.58	1.09115	0.159873	0.906223	0.301218	0.125853	0.796225	-0.142063	0.521119	1.15894	0.0880343	1.15812	0.047013	1.25262	0.024163	1.1926	0.0510404
SM 34:0	4203.52	3570.33	3529.22	3233.12	2867.63	2913.4	3763.34	3782.13	3789.07	4606.09	4383.93	4276.51	3211.78	3015.08	3395.47	2041.27	2432.72	2896.53	2920.56	3359.74	2953.85	2915.56	3407.42	3352.26	0.765981	0.0500742	1.04777	0.522566	-0.38462	1.30039	0.0673185	0.281859	1.17467	0.08357	1.223	0.114836	1.22746	0.00774951	1.37118	0.00284317
SM 34:1	47976.2	37672.7	39183.8	42046	42992.8	39407.4	36121.3	46555.1	44344.9	32901	32860.4	44981.5	32131.6	36017.4	32196.7	30726	34382.9	39945.9	32233.7	40725.9	33088.3	31354.8	35725.2	32379.7	1.04693	0.625358	0.937876	0.505385	0.0661649	0.203871	-0.0925315	0.296378	1.24403	0.0777244	1.18458	0.0887367	1.19777	0.168703	1.11345	0.425569
SM 34:2	2500.52	2089.38	2181.4	3182.2	2795.57	2968.96	2337.65	2926.97	2491.61	2178.19	2507.04	2472.46	1905.27	2025.9	1940.28	2263.32	2570.04	2495.95	1853.64	2271.65	1599.42	1882.11	2332.07	2037.58	1.24829	0.00802463	1.09207	0.498399	0.319957	2.09557	0.12706	0.302423	1.15326	0.0816747	1.22068	0.0205282	1.35487	0.0621203	1.14491	0.147052
SM 36:0	118.664	86.0737	117.776	87.354	53.8094	73.2853	64.1384	79.6708	105.661	127.541	128.51	117.981	87.1015	86.36	81.2226	55.1839	71.9944	36.8962	62.4804	71.9351	41.7191	63.9045	63.3761	50.6276	0.644227	0.0427399	1.01007	0.955352	-0.634358	1.36917	0.0144541	0.0198364	1.26633	0.106174	1.30702	0.297945	1.41636	0.179527	2.10239	0.00028461
SM 36:1	1454.02	1252.9	1477.83	1304.2	1056.82	1136.05	1076.45	1402.15	1332.24	979.399	1087.14	1434.84	1158.8	1120.64	1188.33	1000.03	1013.23	1031.71	917.966	968.72	1015.62	858.191	1073.15	1008.52	0.878076	0.00286978	1.01294	0.86606	-0.187582	2.54215	0.018551	0.062452	1.20676	0.0319632	1.14848	0.109688	1.31304	0.0422962	1.191	0.284144
SM 36:2	516.866	456.436	489.079	621.535	520.603	535.967	503.095	620.806	627.351	418.466	488.69	584.619	376.247	382.601	402.25	446.78	494.226	517.315	423.408	530.699	464.713	408.574	426.577	497.166	1.25598	0.0111164	0.939033	0.523692	0.328819	1.95403	-0.0907529	0.280924	1.25948	0.00630678	1.15071	0.123486	1.2343	0.0957414	1.11968	0.390318
SM 38:1	218.741	211.904	213.179	177.508	143.198	157.311	175.722	215.055	239.249	128.498	136.266	145.379	164.155	184.644	185.044	122.148	180.295	146.853	147.41	184.193	157.069	112.1	128.965	135.662	0.841623	0.196533	0.77092	0.0459791	-0.248753	0.706565	-0.375346	1.33744	1.20602	0.00705622	1.06393	0.65031	1.28926	0.0939386	1.0887	0.262127
SM 38:2	14.3619	17.4184	27.4448	9.65286	15.5794	16.5816	11.3755	18.4437	16.558	8.86966	8.96947	14.6906	12.1086	12.3245	15.5923	10.8463	45.1039	11.5988	11.3757	15.5132	10.8494	2.06297	10.2516	4.89309	1.68765	0.464305	0.455974	0.0720859	0.755017	0.333197	-1.13298	1.14215	1.47969	0.194331	0.619016	0.497184	1.22892	0.326358	1.89043	0.17226
SM 40:1	2090.09	1811.06	1793.39	1881.08	1582	1430.63	1813.72	2146.04	1924.21	1451.69	1405.76	1439.02	1659.27	1616.8	1713.92	1267.53	1469.5	1493.57	1575.82	1915.05	1547.24	1283.6	1348	1233.91	0.847819	0.0302738	0.767253	0.0333249	-0.238172	1.51893	-0.382225	1.47723	1.14119	0.0788779	1.15674	0.215854	1.16789	0.139732	1.11149	0.0158909
SM 40:2	447.059	386.654	394.546	432.524	383.533	389.49	399.297	483.127	423.957	336.251	358.987	355.065	316.035	334.225	357.741	327.218	354.363	354.2	345.673	419.27	353.818	294.275	319.027	313.286	1.02756	0.572141	0.828227	0.0589039	0.0392229	0.242497	-0.271901	1.22986	1.21851	0.0308828	1.1639	0.0340056	1.1677	0.140377	1.13352	0.0158531
SM 41:1	679.952	596.266	651.15	599.067	539.393	608.4	691.889	810.014	770.547	528.676	562.346	539.814	540.822	570.733	581.335	476.046	552.086	498.127	599.676	680.839	605.257	462.758	487.201	450.032	0.901571	0.0961711	0.742397	0.00464988	-0.149488	1.01696	-0.429738	2.33256	1.13851	0.0461775	1.14454	0.0783262	1.20505	0.0413735	1.16489	0.00641262
SM 42:1	5024.84	4108.4	4618.88	5014.95	4190.69	3876.65	4955.64	5918	5833.13	4091.27	4095.15	4173.02	3858.52	4008.22	4082.86	3576.44	4011.54	4123.19	4029.18	5157.35	4041.55	3727.24	3500.02	3488.91	0.980047	0.680587	0.810108	0.0934892	-0.0290768	0.167117	-0.303814	1.02924	1.15084	0.0927359	1.11708	0.29341	1.26298	0.0748045	1.15335	0.00262252
SM 42:2	6792.65	6288.64	6450.29	8145.52	6593.76	6771.84	6521.31	8069.38	7655.07	6184.57	6818.49	6911.93	5982.34	5686.76	5393.83	5917.96	6046.88	6007.88	5902.92	7366.99	5931.79	5864.32	6587.93	5631.72	1.05332	0.156531	0.94179	0.543985	0.0749435	0.8054	-0.0865228	0.264413	1.14468	0.0218478	1.19688	0.0744811	1.15853	0.203969	1.10125	0.17214
SM 42:3	794.053	717.855	696.411	821.148	682.279	785.597	685.101	878.83	833.512	752.346	844.457	720.833	620.873	767.951	644.963	614.97	610.19	638.845	578.947	701.885	571.265	612.413	647.412	636.881	0.916519	0.289571	1.02409	0.750065	-0.125763	0.538245	0.0343358	0.124901	1.08582	0.344592	1.22801	0.0291843	1.29445	0.0655263	1.22193	0.0218977
Sph d18:1	45.5438	40.8597	56.7939	102.239	95.3856	91.1445	35.0064	35.4241	33.0608	235.261	220.678	193.078	83.5456	86.1892	77.7017	111.048	111.783	128.675	54.1266	64.2962	54.4499	153.639	161.017	179.527	1.42059	0.00524412	2.85866	0.000217216	0.50649	2.28033	1.51534	3.66311	0.578724	0.00290277	0.82152	0.0339426	0.598656	0.00248307	1.31331	0.0239647
TG 48:1 [-14:0]	36.7193	34.0907	40.4552	33.043	27.7282	32.1584	35.8505	32.8089	38.9604	24.7389	26.0733	20.9554	25.908	23.9493	27.621	26.0935	31.7894	28.4643	23.0214	22.3366	20.3574	16.0471	23.3367	26.3654	1.11447	0.206565	1.00051	0.997337	0.156354	0.684943	0.000739803	0.00115799	1.43608	0.00613399	1.07623	0.399792	1.63766	0.00199958	1.09154	0.589439
TG 48:1 [-16:0]	90.3766	79.1064	101.484	67.3952	56.8101	63.4666	84.0053	87.9932	88.3493	50.7817	51.7661	51.1391	57.6944	46.9233	68.4962	58.2574	63.0254	56.3651	43.4297	51.5746	40.7513	32.6964	48.761	56.4682	1.02619	0.828466	1.01599	0.929868	0.037298	0.0817255	0.0228794	0.0315785	1.56525	0.0220593	1.05643	0.414106	1.91777	0.000301925	1.11427	0.49514
TG 48:1 [-16:1]	41.1395	37.3889	39.65	32.8473	26.8346	28.4566	38.0617	35.3664	39.4496	27.0868	24.9316	20.2672	27.0291	23.3732	27.7816	24.5975	28.1795	26.1687	20.7025	22.5009	18.2755	14.2409	21.3556	25.8247	1.00974	0.889205	0.999061	0.995979	0.01399	0.0509979	-0.00135512	0.00175001	1.51154	0.00157426	1.11644	0.213555	1.83604	0.000562112	1.17689	0.408688
TG 48:1 [-18:1]	38.1713	35.6921	40.9317	29.4221	31.1174	27.9478	35.6389	32.7625	36.973	23.5	22.2475	20.2917	25.0306	22.6675	27.0932	25.4753	31.0468	29.5869	22.633	23.0026	18.9887	16.9198	22.0581	27.4312	1.15132	0.147084	1.02762	0.865448	0.203292	0.832435	0.0393046	0.0627592	1.53487	0.00253809	1.02762	0.698327	1.63057	0.00159831	0.99443	0.970883
TG 48:2 [-14:0]	12.1415	10.8026	11.8254	10.1929	8.89749	9.96189	10.1725	11.0669	11.6708	7.15356	7.75038	6.19298	7.39585	6.13136	7.68461	8.54731	8.9649	8.79962	6.43019	6.87693	5.58692	4.92582	6.90042	8.50456	1.24043	0.025958	1.07604	0.686242	0.310843	1.58573	0.105737	0.163523	1.63916	0.00194203	1.10415	0.093622	1.74183	0.00126119	1.03768	0.832285
TG 48:2 [-18:2]	5.63722	4.79386	5.68362	3.86981	3.32891	3.6091	4.54571	4.87989	4.71725	2.98094	2.75479	2.65326	3.3241	2.59278	3.21279	2.85755	2.96551	3.30835	2.66202	2.79507	2.48163	2.06149	2.42929	3.13743	1.00019	0.99837	0.960886	0.768475	0.000272943	0.000708317	-0.057563	0.11437	1.76509	0.00319136	1.18359	0.0541371	1.7815	9.84136e-05	1.09973	0.485387
TG 50:1 [-16:0]	288.126	235.888	277.835	207.925	176.555	219.037	273.304	219.515	234.297	171.711	167.915	162.171	174.978	168.885	203.729	169.604	194.96	177.285	153.902	163.169	128.37	108.958	138.878	177.385	0.989512	0.890938	0.954606	0.778216	-0.0152109	0.0501525	-0.0670232	0.1089	1.46432	0.0116722	1.11381	0.236396	1.63235	0.00798663	1.18009	0.270892
TG 50:1 [-18:1]	167.462	143.244	150.41	120.99	116.559	113.257	142.306	132.257	124.917	106.461	107.459	88.8464	95.3807	92.2082	104.812	96.9455	109.017	101.781	88.5814	92.5767	76.8105	63.4477	80.064	101.698	1.05247	0.377776	0.950542	0.741797	0.0737782	0.422766	-0.0731772	0.129715	1.577	0.00228016	1.13993	0.0260786	1.54856	0.00241238	1.23472	0.202969
TG 50:2 [-16:0]	127.156	109.483	120.463	106.325	79.6158	109.18	104.89	95.9677	107.583	83.957	74.4401	61.7418	70.8119	59.5725	69.848	68.4222	84.8413	77.946	51.5891	58.0062	48.616	39.3039	51.1237	78.1895	1.15471	0.158543	1.06577	0.78409	0.207525	0.799854	0.0918993	0.105634	1.78344	0.00113878	1.27642	0.113585	1.94955	0.000362112	1.30555	0.262698
TG 50:2 [-16:1]	114.309	90.6331	126.181	123.385	93.6922	96.4931	94.801	94.9142	103.888	71.1054	80.3138	59.0796	72.1829	64.532	73.5793	83.5469	85.0115	85.9027	49.3866	52.088	50.0621	44.38	57.0888	69.176	1.21002	0.00705154	1.1261	0.426597	0.275035	2.15172	0.171329	0.369982	1.57457	0.0204347	1.23229	0.106489	1.9375	0.000109534	1.23355	0.231942
TG 50:2 [-18:1]	138.78	120.26	165.895	127.037	112.979	111.386	118.689	121.003	116.371	80.4277	88.7551	87.1774	79.767	73.115	80.8106	115.507	104.333	102.586	67.4706	79.9392	56.3539	53.9631	75.9445	99.061	1.3797	0.00328478	1.1237	0.598083	0.464358	2.48349	0.168253	0.223239	1.81835	0.00908389	1.08987	0.206433	1.74743	0.00186019	1.11963	0.529186
TG 50:2 [-18:2]	27.7215	24.2051	25.3918	17.3171	16.5987	18.2737	21.0078	20.4414	23.5526	11.8425	14.3726	12.6713	12.3864	11.7735	14.7073	11.2554	11.1548	11.9925	10.8952	11.1409	9.79343	7.05717	11.4662	11.3678	0.885135	0.185439	0.939104	0.691044	-0.17603	0.7318	-0.0906436	0.160494	1.98929	0.000718098	1.51701	0.000427019	2.04219	0.000447362	1.30093	0.140267
TG 50:3 [-16:0]	18.9306	16.4641	20.7155	15.4787	13.303	14.1953	17.5024	18.102	17.5362	10.0666	10.7879	9.71155	8.9699	9.48168	10.104	10.7349	10.5482	10.3113	9.41486	9.56031	7.60646	5.43525	7.46955	9.57039	1.10642	0.0443998	0.845516	0.367668	0.145897	1.35262	-0.242096	0.434545	1.96495	0.00197044	1.36027	0.00413198	1.99915	0.000176396	1.35999	0.0943568
TG 50:3 [-16:1]	40.2777	36.6656	38.9933	35.4427	34.5389	33.6839	37.6787	34.0265	35.8586	22.5539	28.0258	21.4132	19.4832	19.4533	23.036	26.0883	26.4972	25.6678	16.3299	17.6677	16.1706	14.3266	20.8095	25.5269	1.26271	0.0110449	1.20919	0.346424	0.336527	1.95684	0.274044	0.460393	1.87078	0.000348976	1.32474	0.000112442	2.14406	7.81372e-05	1.18677	0.380462
TG 50:3 [-18:1]	22.2737	20.0296	23.2402	24.9206	18.2093	19.5298	17.5823	18.1873	18.5059	14.6113	14.243	13.1869	12.2289	11.5317	12.9703	15.4625	16.1449	16.4661	11.2343	11.5904	8.64783	8.69874	11.5898	15.0079	1.3088	0.0017667	1.1215	0.566989	0.388247	2.75284	0.165428	0.246426	1.78442	0.00075783	1.30341	0.0789983	1.72453	0.00140986	1.19109	0.29617
TG 50:3 [-18:2]	19.1099	17.5716	18.9806	14.1354	14.4962	14.9491	17.731	17.4764	18.1477	10.9245	11.9291	10.5745	10.9614	9.07457	11.4766	8.96581	10.5037	10.2588	8.89756	9.84704	7.28333	6.16785	8.48718	9.63194	0.94338	0.532731	0.933111	0.67005	-0.0840897	0.273492	-0.0998786	0.173893	1.76635	0.00079536	1.46596	0.000969775	2.04992	0.000297492	1.37638	0.0499232
TG 52:1 [-16:0]	85.5627	72.9175	86.1203	59.1447	51.6302	52.6165	64.7216	65.9113	65.309	51.7411	46.1166	48.1103	54.9582	54.4862	57.3873	50.3356	54.4314	52.107	41.3245	46.037	37.0428	29.8287	39.1553	47.5826	0.940312	0.0895417	0.936997	0.673008	-0.0887881	1.04797	-0.093883	0.17198	1.46615	0.00416319	1.04155	0.45665	1.57504	0.000808238	1.25223	0.142893
TG 52:1 [-18:0]	117.251	103.029	118.268	86.7133	67.0677	78.95	88.0959	86.3249	89.1617	72.0278	66.6054	66.4025	75.1502	73.4149	83.3954	72.3869	72.8259	69.6383	56.2834	57.1633	48.9575	41.7841	52.6984	64.4111	0.92624	0.152804	0.978384	0.875907	-0.110542	0.815865	-0.0315277	0.0575422	1.45951	0.00360473	1.08322	0.362151	1.623	0.000246524	1.2904	0.0861189
TG 52:1 [-18:1]	89.3341	83.0015	90.8917	68.0399	57.9376	65.7892	67.2209	64.7261	68.233	57.6981	54.255	51.9127	63.5636	56.7286	65.3118	58.5768	57.9303	63.5205	50.4896	53.4527	42.8252	36.614	43.6301	55.2019	0.969956	0.587803	0.922861	0.580077	-0.0440091	0.230768	-0.115815	0.236514	1.41822	0.00190507	1.06521	0.330354	1.36393	0.00592104	1.20982	0.170309
TG 52:2 [-16:0]	185.631	165.172	183.611	162.851	147.802	146.786	161.399	167.17	162.695	123.797	131.571	112.314	113.664	100.274	107.942	110.926	115.241	118.511	91.4394	102.457	83.4848	71.5842	78.5715	108.282	1.07083	0.16345	0.931703	0.64059	0.0987242	0.786614	-0.102058	0.19342	1.66029	0.000728823	1.32715	0.0026323	1.77108	0.000246854	1.42271	0.0441903
TG 52:2 [-18:0]	48.6128	43.2425	52.0918	36.7393	31.9312	38.7892	40.5792	37.4101	37.0329	32.7647	30.9238	27.2315	25.39	24.2407	26.2715	20.9529	23.9749	24.8795	18.947	21.7904	15.8131	14.7956	16.3621	22.6468	0.919701	0.19992	0.95144	0.772237	-0.120763	0.699145	-0.0718159	0.112249	1.89648	0.00100873	1.53938	0.00595588	2.03397	0.000696241	1.68982	0.0129679
TG 52:2 [-18:1]	454.045	436.319	466.004	404.987	344.61	405.047	386.365	350.893	381.14	302.203	291.372	285.489	281.175	243.4	278.951	296.33	306.326	312.801	236.815	230.86	224.498	178.086	226.866	276.643	1.1393	0.0469143	0.984717	0.908056	0.188147	1.3287	-0.0222187	0.0418874	1.68802	0.000250216	1.26128	0.0182708	1.61578	0.00025643	1.28972	0.0847828
TG 52:2 [-18:2]	12.6052	13.0335	14.7356	8.1344	7.38083	8.39686	10.0121	9.09638	9.36337	7.47105	7.18959	6.7006	9.19138	7.08197	9.24165	5.77199	5.85072	6.05805	6.04	6.41703	5.12064	4.07351	5.37691	5.81491	0.692955	0.0218993	0.86845	0.300941	-0.529166	1.65957	-0.203485	0.521518	1.58238	0.0068063	1.35244	0.00278008	1.61978	0.00152719	1.39933	0.0233996
TG 52:3 [-16:0]	68.2661	66.9641	68.1165	53.1914	49.5386	52.0275	59.4541	64.7862	62.7688	36.832	45.0338	33.0485	28.6224	29.6653	34.6176	28.0817	32.4322	29.7832	30.288	29.7284	27.8069	17.6267	22.8579	30.4839	0.971926	0.717801	0.808083	0.21412	-0.0410823	0.143996	-0.307425	0.669342	2.18875	4.13446e-05	1.71387	0.000206555	2.12938	4.38089e-05	1.61923	0.0464709
TG 52:3 [-18:1]	154.092	142.856	164.597	162.322	116.312	129.086	137.676	127.91	131.429	115.337	106.928	87.5144	79.3628	81.0473	89.2153	99.1338	100.974	104.64	68.6291	75.4008	60.3184	62.3643	80.3305	106.311	1.22082	0.00595813	1.21854	0.331472	0.287855	2.22489	0.285149	0.479554	1.84895	0.000535259	1.33789	0.067788	1.94283	0.000249435	1.24406	0.253081
TG 52:3 [-18:2]	65.0721	59.8141	72.3272	55.3497	44.7493	57.6628	56.8991	51.2055	64.7125	36.4136	37.9168	34.9577	33.4425	29.3379	35.807	27.9209	33.7774	34.5179	27.1527	30.589	23.9055	19.6565	26.8297	33.9206	0.975947	0.792804	0.984807	0.931919	-0.0351253	0.100834	-0.0220878	0.0306219	2.00039	0.00130063	1.63966	0.010266	2.11663	0.00223666	1.35919	0.083928
TG 52:4 [-16:0]	20.5921	18.5304	22.5063	19.0698	16.9883	19.3949	20.426	20.6524	22.2092	11.3469	13.7842	10.7075	8.52102	8.33937	8.94663	9.01647	10.1769	10.4512	9.75661	10.6786	10.3614	4.93602	6.14415	9.16057	1.1487	0.0545224	0.657238	0.051999	0.200004	1.26342	-0.605511	1.284	2.38806	0.00050578	1.87059	0.000594168	2.05501	6.39956e-05	1.77062	0.0294566
TG 52:4 [-16:1]	22.5913	18.365	22.2319	18.1462	17.0319	17.7849	18.9234	17.9529	20.3734	13.4989	14.1681	11.499	10.7473	10.3289	10.6087	10.185	11.9189	11.083	9.25976	10.6819	9.7612	5.6301	8.78691	10.491	1.0474	0.386497	0.838574	0.341986	0.0668146	0.412854	-0.253991	0.465992	1.99427	0.00150805	1.5959	0.000386579	1.92741	0.000357596	1.57242	0.0437524
TG 52:4 [-18:1]	23.2252	19.8948	23.2937	24.1163	20.2308	19.0865	21.5957	21.3912	21.6083	14.1309	14.8576	13.5944	11.9509	10.5917	11.6867	13.1949	14.6681	14.2698	12.4449	12.8111	10.528	7.95291	10.4011	12.7528	1.2309	0.0121529	0.869295	0.373077	0.299711	1.91532	-0.202082	0.428201	1.94026	0.00085584	1.50557	0.0109801	1.80515	0.00017424	1.36893	0.0558607
TG 52:4 [-18:2]	22.7208	19.4864	25.9647	18.1983	18.8437	23.6467	17.4054	18.3184	17.306	11.7003	14.8187	11.9883	10.3565	9.17832	11.4193	9.27308	11.7396	10.8346	8.68424	10.3623	8.47832	6.89857	8.71709	11.914	1.02885	0.773856	1.00017	0.999249	0.0410385	0.11134	0.000249188	0.000326289	2.20236	0.00330424	1.90562	0.00670328	1.92661	0.000232857	1.39876	0.107793
TG 52:5 [-16:0]	11.9346	11.1657	11.4011	9.69621	8.59289	9.50235	11.1097	10.9418	11.3301	7.47252	7.48824	6.00779	3.41913	4.17587	4.651	3.84176	3.88696	4.88141	5.12629	5.51224	4.37519	1.89307	2.81895	4.17415	1.02973	0.817908	0.591869	0.0511799	0.0422722	0.0872958	-0.756649	1.2909	2.81735	6.30872e-05	2.2039	0.000459302	2.22341	6.43196e-05	2.35969	0.00813068
TG 52:5 [-16:1]	5.98107	5.20544	6.29775	6.52867	5.15916	5.76264	6.14636	6.00833	6.37578	4.33112	4.65903	4.34533	2.19968	2.35127	3.27686	3.23677	3.19408	3.18515	2.90378	3.71487	2.96883	1.51015	2.45013	2.84112	1.22844	0.151687	0.709403	0.121061	0.29683	0.819052	-0.495323	0.916997	2.23361	0.00233329	1.81473	0.00275413	1.93278	0.000449419	1.9607	0.00599503
TG 52:5 [-18:2]	3.11959	2.97295	3.276	2.3606	2.71028	2.52691	2.61392	3.04324	2.62818	1.65487	1.99927	1.98489	1.56961	1.31099	1.6334	1.50183	1.50382	1.48158	1.49944	1.75372	1.42812	0.78434	1.4431	1.55453	0.994068	0.932383	0.80789	0.312875	-0.00858298	0.0304056	-0.307769	0.504629	2.07544	0.000252822	1.6932	0.000512199	1.76989	0.00221057	1.49103	0.0799942
TG 52:5 [-18:3]	2.06485	1.94578	2.24162	2.65507	2.25766	2.31503	3.19963	3.27494	3.5317	1.4063	1.69968	1.22205	0.989835	1.17426	1.40133	1.55542	1.61632	1.53037	1.96963	2.19392	1.58801	0.772634	1.11449	1.17455	1.31881	0.0357623	0.532322	0.0143989	0.399234	1.44657	-0.909629	1.84167	1.75358	0.00365123	1.53713	0.00265644	1.73975	0.00222586	1.41361	0.0870644
TG 54:2 [-18:0]	94.8453	85.712	106.487	74.4412	65.9717	68.6348	81.5038	73.5962	75.0112	61.0806	67.3506	59.4138	44.0028	42.9316	47.0452	43.3114	46.4464	45.733	35.5405	40.1137	32.3441	27.22	36.5809	39.5847	1.01128	0.762218	0.95729	0.741743	0.0161816	0.117921	-0.062972	0.129747	2.14245	0.00114311	1.54289	0.000785848	2.13069	0.000253621	1.81694	0.00316431
TG 54:2 [-18:1]	167.219	142.265	169.145	124.921	115.107	127.956	134.413	125.9	123.313	104.353	100.022	95.9084	68.0132	71.4666	77.219	74.1718	77.2515	73.0072	59.8369	65.4129	50.6305	47.1469	60.0561	69.8014	1.03568	0.434279	1.00639	0.964217	0.0505771	0.362231	0.00919158	0.0158253	2.20873	0.000649425	1.63963	0.000302039	2.18117	0.000222717	1.69648	0.0042039
TG 54:3 [-18:0]	1.44015	1.70996	0.996428	1.25541	1.38663	1.40517	1.71249	0.887452	2.82349	1.86505	1.12298	0.888337	0.859682	0.878118	0.640322	0.685018	0.859043	0.962783	0.617732	0.738657	0.784378	0.521886	0.698523	0.901831	1.05413	0.719617	0.991345	0.961583	0.0760497	0.142899	-0.0125402	0.017013	1.74362	0.0563778	1.61446	0.00540899	2.53341	0.123926	1.82655	0.136219
TG 54:3 [-18:1]	224.662	204.612	244.945	245.087	196.639	228.555	213.454	205.313	224.226	173.116	173.575	150.194	108.347	105.135	115.823	158.162	165.299	160.358	107.477	123.856	103.759	91.0797	121.022	144.057	1.46921	0.000172385	1.06287	0.692855	0.555041	3.7635	0.0879665	0.159358	2.0474	0.000677332	1.3854	0.0124092	1.91886	0.000240385	1.39512	0.0523282
TG 54:3 [-18:2]	25.0477	23.1584	27.9837	16.727	16.1681	16.8728	17.6809	18.1042	18.5408	15.0839	14.3679	12.3845	10.2725	10.097	11.233	7.42507	8.59639	8.27676	8.02829	8.57011	6.57555	6.02322	7.08173	9.95995	0.768869	0.00804147	0.995293	0.97932	-0.37919	2.09466	-0.00680613	0.00907522	2.41088	0.000507361	2.04821	3.22197e-05	2.34427	8.71363e-05	1.81385	0.0118198
TG 54:4 [-18:1]	83.9375	74.5671	81.9755	69.1885	62.7373	61.9346	73.2031	67.7114	68.3864	52.2565	55.7024	49.7915	39.3775	34.3428	44.3476	41.9039	45.9248	49.9883	38.2052	42.3278	37.35	25.7273	32.056	42.9905	1.16727	0.150933	0.854862	0.340149	0.223137	0.821216	-0.226236	0.468331	2.03679	0.000551135	1.40665	0.00466303	1.7755	0.00019182	1.56539	0.0234557
TG 54:4 [-18:2]	32.7563	35.5076	35.0529	26.5632	23.0036	29.2457	27.8914	26.4623	27.1379	21.5325	19.5325	18.2203	15.7601	14.3526	16.1165	14.957	15.7299	17.8611	15.3989	15.1505	13.5098	10.4098	14.0878	16.2901	1.05016	0.491474	0.925748	0.58029	0.0706094	0.3085	-0.111308	0.236355	2.23489	4.62709e-05	1.62339	0.0073333	1.8496	6.58606e-05	1.45351	0.0350308
TG 54:5 [-18:1]	22.9653	21.2795	22.7756	24.2872	21.4667	25.3618	24.2989	24.0229	25.412	15.7592	17.4663	15.2639	10.7821	10.0657	9.7583	12.5212	12.221	13.0187	12.4355	14.0472	12.1407	5.79475	8.94774	12.0566	1.23377	0.00336194	0.693857	0.106993	0.303075	2.47341	-0.52729	0.970643	2.18977	3.84699e-05	1.88331	0.000717806	1.90905	8.79905e-05	1.80937	0.0199065
TG 54:5 [-18:3]	3.10603	3.15587	3.52751	3.40669	3.8733	4.21387	4.01841	4.90394	5.70875	2.53842	2.83249	2.12543	1.53079	1.69921	1.42741	2.04991	2.8061	2.4098	2.42071	2.34925	2.18027	1.16235	1.48258	2.07639	1.56006	0.0200699	0.679303	0.0551558	0.6416	1.69746	-0.557872	1.25841	2.1019	0.000380987	1.58191	0.0116578	2.10512	0.00656151	1.58777	0.0517675
TG 54:6 [-20:4]	16.577	14.2436	16.3498	20.1175	16.6328	17.6553	17.893	14.6965	18.0098	12.6247	14.3712	12.9542	4.29138	4.62592	4.71283	5.96069	7.14107	6.41299	6.50929	7.38563	5.68821	3.29597	4.06064	5.58347	1.43174	0.00590917	0.660776	0.0563018	0.517765	2.22847	-0.597766	1.24948	3.46074	0.000120366	2.78792	0.000436692	2.58382	0.000969291	3.08732	0.000469854
TG 54:6 [-20:5]	37.8174	37.7512	45.6413	39.543	37.2992	37.8658	30.432	27.8427	39.5944	26.3815	28.6577	31.3907	10.1062	8.89008	10.3752	11.6919	10.2755	11.7896	11.2658	14.3724	11.0608	5.6539	7.8369	10.3012	1.14932	0.0943222	0.648301	0.0664084	0.200778	1.02539	-0.625264	1.17778	4.1268	0.000324817	3.39804	5.40335e-06	2.6668	0.00540696	3.63273	0.000452582
TG 56:5 [-20:4]	38.7628	37.0974	43.2822	32.3993	30.73	30.3457	35.8031	38.2593	41.0913	23.4828	24.8609	24.4288	7.79777	7.04418	7.51066	6.12662	7.02022	7.21558	8.47804	9.25574	7.6592	4.07842	4.79645	5.94169	0.910964	0.173169	0.58349	0.00775021	-0.134534	0.761529	-0.777219	2.11069	5.33013	6.49277e-05	4.59057	4.39311e-06	4.53487	4.76504e-05	4.91157	9.04091e-06
TG 56:6 [-20:4]	29.1	26.8834	28.9755	29.6418	28.5277	26.8873	29.1895	24.9596	31.0128	20.9714	23.9861	22.019	6.14645	6.43747	7.08936	8.5932	11.9757	10.2381	9.56951	9.43454	8.06101	4.51383	5.71904	7.21096	1.56593	0.0216887	0.644515	0.0249487	0.647022	1.66377	-0.633715	1.60295	4.31849	9.38269e-06	2.76095	0.000137992	3.14656	0.000477155	3.83955	0.000150683
TG 56:6 [-22:4]	6.5244	5.86636	6.76556	6.89852	6.14582	7.33905	7.43734	8.26795	7.86583	5.03698	4.94597	4.3928	2.58459	2.61443	2.50765	3.00108	4.16364	3.44496	3.70017	3.9406	3.64564	1.6797	3.18045	2.93436	1.37669	0.046659	0.690611	0.0698049	0.461202	1.33106	-0.534056	1.15611	2.48568	0.000146655	1.92121	0.00257469	2.08845	8.98113e-05	1.84434	0.0123311
TG 56:7 [-20:4]	7.16355	5.89857	6.95762	6.96576	6.57593	7.43606	7.89081	7.85591	7.72419	6.2769	5.22075	5.0607	2.02367	1.96752	2.11616	2.3436	2.27462	2.95015	2.84468	3.13718	3.27731	1.25751	1.64451	2.26287	1.23922	0.0901696	0.557813	0.0129079	0.309436	1.04494	-0.842146	1.88914	3.27798	0.000298895	2.77177	0.000168834	2.53488	4.1947e-06	3.20595	0.00139073
																									#DIV/0!	#DIV/0!	#DIV/0!	#DIV/0!	#DIV/0!	#DIV/0!	#DIV/0!	#DIV/0!
																									#DIV/0!	#DIV/0!	#DIV/0!	#DIV/0!	#DIV/0!	#DIV/0!	#DIV/0!	#DIV/0!
																									#DIV/0!	#DIV/0!	#DIV/0!	#DIV/0!	#DIV/0!	#DIV/0!	#DIV/0!	#DIV/0!
																									#DIV/0!	#DIV/0!	#DIV/0!	#DIV/0!	#DIV/0!	#DIV/0!	#DIV/0!	#DIV/0!
																									#DIV/0!	#DIV/0!	#DIV/0!	#DIV/0!	#DIV/0!	#DIV/0!	#DIV/0!	#DIV/0!
																									#DIV/0!	#DIV/0!	#DIV/0!	#DIV/0!	#DIV/0!	#DIV/0!	#DIV/0!	#DIV/0!
																									#DIV/0!	#DIV/0!	#DIV/0!	#DIV/0!	#DIV/0!	#DIV/0!	#DIV/0!	#DIV/0!
																									#DIV/0!	#DIV/0!	#DIV/0!	#DIV/0!	#DIV/0!	#DIV/0!	#DIV/0!	#DIV/0!
																									#DIV/0!	#DIV/0!	#DIV/0!	#DIV/0!	#DIV/0!	#DIV/0!	#DIV/0!	#DIV/0!
																									#DIV/0!	#DIV/0!	#DIV/0!	#DIV/0!	#DIV/0!	#DIV/0!	#DIV/0!	#DIV/0!
																									#DIV/0!	#DIV/0!	#DIV/0!	#DIV/0!	#DIV/0!	#DIV/0!	#DIV/0!	#DIV/0!
																									#DIV/0!	#DIV/0!	#DIV/0!	#DIV/0!	#DIV/0!	#DIV/0!	#DIV/0!	#DIV/0!
																									#DIV/0!	#DIV/0!	#DIV/0!	#DIV/0!	#DIV/0!	#DIV/0!	#DIV/0!	#DIV/0!
																									#DIV/0!	#DIV/0!	#DIV/0!	#DIV/0!	#DIV/0!	#DIV/0!	#DIV/0!	#DIV/0!
																									#DIV/0!	#DIV/0!	#DIV/0!	#DIV/0!	#DIV/0!	#DIV/0!	#DIV/0!	#DIV/0!
																									#DIV/0!	#DIV/0!	#DIV/0!	#DIV/0!	#DIV/0!	#DIV/0!	#DIV/0!	#DIV/0!
																									#DIV/0!	#DIV/0!	#DIV/0!	#DIV/0!	#DIV/0!	#DIV/0!	#DIV/0!	#DIV/0!
																									#DIV/0!	#DIV/0!	#DIV/0!	#DIV/0!	#DIV/0!	#DIV/0!	#DIV/0!	#DIV/0!
																									#DIV/0!	#DIV/0!	#DIV/0!	#DIV/0!	#DIV/0!	#DIV/0!	#DIV/0!	#DIV/0!
																									#DIV/0!	#DIV/0!	#DIV/0!	#DIV/0!	#DIV/0!	#DIV/0!	#DIV/0!	#DIV/0!
																									#DIV/0!	#DIV/0!	#DIV/0!	#DIV/0!	#DIV/0!	#DIV/0!	#DIV/0!	#DIV/0!

## Sheet: Serum
Species	Concentration	LTR 01	LTR 02	NIST 01	NIST 02	Plasma 1 control a	Plasma 1 control b	Plasma 2 control a	Plasma 2 control b	Plasma 3 control a	Plasma 3 control b	Plasma 2023 41531 a	Plasma 2023 41531 b	Plasma 2023 41516 a	Plasma 2023 41516 b	control average	patient average	fold change	p value
CE 16:0	uM	296.878	263.066	266.355	268.488	234.919	238.934	246.949	256.695	350.149	363.04	381.465	385.653	345.042	329.319	281.781	360.37	1.2789	0.0387028
CE 16:1	uM	390.074	372.212	526.621	505.367	188.904	182.77	232.984	240.622	509.788	497.452	500.797	508.701	284.663	265.57	308.753	389.933	1.26293	0.412856
CE 18:2	uM	18703.6	17921.4	18591.6	17959.3	16133.2	15714.9	15586.4	16193.9	17996.1	18025.6	21757.1	22188	22135.5	21910.7	16608.4	21997.8	1.3245	1.33173e-05
CE 18:3	uM	644.204	637.188	701.128	701.147	411.854	396.215	614.514	625.199	697.588	716.851	1264.73	1276.69	739.32	745.091	577.037	1006.46	1.74419	0.0154943
CE 20:4	uM	3179.82	3193.65	3513.87	3538.44	1448.37	1390.63	1945.21	1994.02	4221.79	4356.47	3227.76	3301.02	2053.19	2061.55	2559.41	2660.88	1.03964	0.895487
CE 20:5	uM	301.56	292.162	343.928	334.738	431.952	416.106	502.724	498.446	789.192	799.328	928.119	937.311	397.258	393.571	572.958	664.065	1.15901	0.564689
CE 22:6	uM	162.289	156.678	199.717	193.986	278.343	277.714	206.106	216.52	352.112	353.951	314.005	314.489	269.298	262.46	280.791	290.063	1.03302	0.793478
Cer 34:1;O2	uM	0.262365	0.232855	0.234118	0.293238	0.196624	0.214697	0.227412	0.229698	0.365311	0.369284	0.278498	0.325699	0.27559	0.337412	0.267171	0.3043	1.13897	0.402134
Cer 36:1;O2	uM	0.106115	0.0942858	0.0983095	0.103885	0.035624	0.0534558	0.0864476	0.11494	0.233399	0.175477	0.150923	0.143451	0.0664786	0.0853509	0.116557	0.111551	0.957045	0.908025
Cer 40:1;O2	uM	0.705187	0.748776	0.81868	0.723842	0.641915	0.579894	1.01884	0.91144	0.911991	0.821515	1.27175	1.33363	1.05019	0.930596	0.814266	1.14654	1.40806	0.0199041
Cer 41:1;O2	uM	0.659925	0.687969	0.74077	0.782108	0.562644	0.550645	0.988571	0.958916	0.800721	0.755157	1.08971	1.02996	0.922226	0.833992	0.769442	0.968972	1.25932	0.0957177
Cer 42:1;O2	uM	2.22629	2.33497	2.16844	2.31028	1.78122	1.58765	2.44805	2.38771	2.00011	1.93967	2.77272	3.09291	2.71431	2.36877	2.02407	2.73718	1.35231	0.00904458
Cer 42:2;O2	uM	1.07376	1.13683	1.16704	1.28074	1.12607	1.04053	1.72661	1.63669	1.73472	1.68922	2.37878	2.24961	1.56685	1.49431	1.49231	1.92239	1.2882	0.115088
Cholesterol	uM	14121.9	14618.8	1956.27	1878.09	3699.15	3586.89	1605.24	1773.34	2327.89	2235.25	2291.95	2735.43	2658.4	2790.04	2537.96	2618.96	1.03191	0.866658
DG 32:1	uM	0.558824	0.602229	0.566726	0.593836	0.498987	0.473811	0.726067	0.568615	0.883094	0.90706	0.598304	0.414604	0.433958	0.564996	0.676272	0.502966	0.743732	0.134491
DG 34:1	uM	2.2122	2.25621	1.70289	1.63469	1.61931	1.76385	3.04444	2.94024	3.82914	3.98621	1.94028	1.493	1.41576	1.4339	2.86387	1.57073	0.548465	0.0374631
DG 34:2	uM	2.06271	2.14606	1.52622	1.64528	0.981945	0.974514	1.79561	1.80073	1.92357	1.95529	1.51049	1.21891	0.952349	0.967042	1.57194	1.1622	0.739338	0.151835
DG 36:2	uM	1.40182	1.5661	1.79111	1.84335	2.18487	2.11862	2.74159	3.05395	3.70081	3.71483	3.83277	2.98968	2.489	2.50641	2.91911	2.95447	1.01211	0.937486
DG 36:3	uM	2.3507	2.57718	3.34361	3.49815	2.31779	2.24951	3.33381	3.51509	2.98802	3.08301	4.84064	3.70305	3.10581	2.99944	2.91454	3.66223	1.25654	0.118364
DG 36:4	uM	1.28875	1.34196	1.67616	1.62071	0.835057	0.831975	1.26142	1.25659	1.17527	1.14048	1.6909	1.4431	1.06915	1.12359	1.08346	1.33168	1.2291	0.144351
Hex1Cer 42:1;O2	uM	1.02287	0.408753	1.2297	0.739044	1.12051	0.57217	0.764929	0.937325	1.05903	0.896908	1.24277	1.02233	1.79607	1.92215	0.891812	1.49583	1.67729	0.0162002
Hex1Cer 42:2;O2	uM	0.806305	0.840844	0.879215	0.86323	0.906832	0.804425	1.34733	1.33449	0.932314	1.3484	1.84197	2.16513	2.13397	2.08569	1.1123	2.05669	1.84905	0.000171343
LPC 14:0	uM	1.06471	1.00053	1.23749	1.28454	1.74674	1.7676	1.69997	1.607	2.2036	2.14908	1.11445	1.12082	1.57944	1.59353	1.86233	1.35206	0.726004	0.0154891
LPC 16:0	uM	130.962	132.946	95.6702	96.8339	130.581	129.967	146.042	148.504	147.027	147.32	77.6858	80.9902	76.0673	73.8687	141.574	77.153	0.544968	7.00117e-07
LPC 16:1	uM	2.09114	2.52558	3.00753	3.50753	2.49262	2.61336	2.35283	2.53212	3.16806	3.26175	2.55033	2.45248	2.20872	1.71218	2.73679	2.23093	0.815162	0.072209
LPC 18:0	uM	48.6842	49.9547	28.6063	28.1405	38.3353	38.3167	41.9017	42.7247	33.0982	32.7917	20.2911	21.4593	27.3861	26.9404	37.8614	24.0192	0.634399	0.000695992
LPC 18:1	uM	21.3937	21.4062	18.7004	19.2399	33.4908	33.4347	25.8229	25.7751	21.4298	21.3898	19.7223	20.2242	22.4971	21.7911	26.8905	21.0587	0.783127	0.0734076
LPC 18:2	uM	25.1694	26.3956	25.8976	26.762	28.8824	29.5434	22.0458	21.9339	13.5418	13.2125	25.9423	27.7331	38.3318	36.6664	21.5266	32.1684	1.49435	0.0412289
LPC 20:4	uM	8.27126	8.23323	6.38878	6.16436	3.77287	4.91835	5.01369	5.20154	5.80697	6.15009	5.04126	5.36173	4.18668	4.46618	5.14392	4.76396	0.926135	0.443145
LPE 16:0	uM	1.18245	0.806938	1.22679	1.1668	1.08969	1.46603	1.49877	0.936244	1.05062	1.02591	0.525656	1.21652	1.03415	0.911207	1.17788	0.921884	0.782664	0.168164
LPE 18:1	uM	0.252547	1.18827	0.75716	0.997931	1.37341	1.69052	0.580122	0.987485	0.614223	0.601737	0.894821	1.05034	1.62542	1.74232	0.974582	1.32823	1.36287	0.258264
LPE 20:4	uM	0.49912	0.534515	1.02556	1.09299	0.332897	0.518846	0.706614	0.269416	0.454402	0.489437	0.917186	0.647365	1.12968	0.961289	0.461935	0.913879	1.97837	0.00361533
PC 30:0	uM	2.39591	2.28693	3.12598	2.92248	2.09841	1.92703	2.5455	2.53652	3.70792	3.77702	3.38065	3.20503	5.11947	5.26002	2.7654	4.2413	1.5337	0.0379357
PC 32:0	uM	12.6261	12.7593	14.3567	12.8447	10.438	10.2823	11.3934	11.0203	13.6941	13.5383	15.7669	14.3881	16.3531	14.5797	11.7277	15.2719	1.30221	0.00332795
PC 32:1	uM	12.1765	11.7514	20.9791	20.2028	6.31333	5.98364	9.21448	8.54896	19.174	19.905	21.929	21.3735	19.5711	19.1229	11.5232	20.4991	1.77894	0.0255323
PC 32:2	uM	2.69818	2.63571	3.87778	3.92565	2.43611	2.38683	3.1677	3.08946	2.9728	2.89196	4.07894	4.12952	6.9994	7.13131	2.82414	5.58479	1.97752	0.0041821
PC 34:1	uM	145.438	152.648	192.549	183.091	141.195	140.415	186.832	188.555	311.729	316.168	347.741	333.342	267.321	268.895	214.149	304.325	1.42109	0.075434
PC 34:2	uM	501.222	494.07	596.115	564.644	450.825	433.047	493.382	476.353	377.882	377.871	645.485	615.164	750.166	744.597	434.894	688.853	1.58396	0.000125649
PC 34:3	uM	12.481	13.0104	19.039	18.5599	10.1679	9.68629	12.123	11.5277	11.7781	12.3486	24.0073	23.3079	28.3112	27.9545	11.2719	25.8952	2.29732	1.56921e-06
PC 35:1	uM	2.22132	2.0942	2.67512	2.14953	2.95604	2.51666	3.34847	2.20162	3.98089	4.15279	5.46135	4.6256	4.25973	4.94594	3.19275	4.82315	1.51066	0.00654113
PC 35:2	uM	8.68969	8.69963	10.2784	10.1707	13.3722	12.6262	11.7479	11.1403	7.27841	7.5872	12.8898	12.0995	16.9154	17.0419	10.6254	14.7366	1.38693	0.0397489
PC 36:2	uM	268.493	268.095	311.579	299.039	236.157	227.499	255.291	246.688	169.889	168.545	328.772	317.032	492.833	489.028	217.345	406.916	1.87221	0.00229827
PC 36:3	uM	121.194	118.443	165.194	157.064	134.298	128.519	118.875	114.309	107.248	109.616	183.945	179.228	203.905	203.876	118.811	192.739	1.62223	9.4901e-06
PC 36:4	uM	219.308	219.682	260.33	249.956	123.587	118.774	167.243	163.574	223.643	223.745	237.31	226.008	194.871	189.865	170.094	212.013	1.24645	0.135076
PC 36:5	uM	34.907	34.6742	42.571	39.486	37.9733	36.2579	44.0216	39.5454	39.4315	42.0409	67.4305	66.0036	51.1368	51.9594	39.8784	59.1326	1.48282	0.00089479
PC 38:3	uM	24.3747	24.9268	28.5109	30.5222	16.4688	15.4488	15.7665	17.4841	20.6886	26.3486	48.6659	45.9173	38.0486	35.3345	18.7009	41.9916	2.24543	0.000104264
PC 38:4	uM	127.695	126.096	142.42	136.29	52.2338	49.8883	74.1909	70.8547	96.2836	97.8703	113.563	109.85	92.0164	92.3353	73.5536	101.941	1.38594	0.0381982
PC 38:5	uM	58.6523	58.8788	74.5587	71.2792	39.126	42.852	53.205	51.6956	50.3924	49.7804	81.7261	76.3613	65.9239	65.6843	47.8419	72.4239	1.51382	0.000403458
PC 38:6	uM	54.193	53.787	66.6127	64.3593	80.7218	77.7664	75.3272	71.335	85.5424	85.0571	97.862	94.2193	92.4626	90.4572	79.2917	93.7502	1.18235	0.00163688
PC 38:7	uM	9.87619	8.8159	12.6872	9.12878	6.23218	7.57284	7.26079	9.57555	12.3908	12.4113	12.4984	11.9078	9.06183	7.48496	9.24058	10.2382	1.10796	0.563732
PC 40:4	uM	2.94177	2.96598	2.9279	2.37322	1.09767	1.22366	1.36777	1.17589	1.75456	1.37831	1.29993	0.345404	2.0329	1.55257	1.33298	1.3077	0.981036	0.935964
PC 40:5	uM	9.31426	9.50677	10.9695	9.5266	1.40647	1.74555	4.66519	4.03153	3.12547	4.97124	9.8791	9.42877	6.08016	5.14913	3.32424	7.63429	2.29655	0.00735213
PC 40:6	uM	19.4049	18.5441	22.7684	21.8753	20.7319	20.351	19.5908	19.0447	26.0081	25.6237	29.1759	27.6964	25.4532	26.2694	21.8917	27.1487	1.24014	0.0151887
PC 40:7	uM	9.96809	10.2364	13.3614	10.8868	10.7558	10.5019	8.87271	6.90151	7.37028	8.8083	10.6364	9.03614	10.0842	8.76915	8.86841	9.63147	1.08604	0.40797
PC O-32:0	uM	2.18453	2.0237	2.28534	2.14639	1.70181	1.72834	1.92259	1.81474	1.63132	1.513	3.09114	2.8869	3.06722	2.9393	1.71863	2.99614	1.74333	2.98183e-07
PC O-32:1/P-32:0	uM	2.82958	2.77024	3.01761	2.74954	2.19044	2.39255	2.76956	2.59709	2.70651	2.44846	3.21083	3.25032	3.87085	3.69764	2.51744	3.50741	1.39325	0.000395442
PC O-34:2/P-34:1	uM	7.4552	6.91953	7.45613	6.51987	7.14109	6.33446	9.46858	9.05715	4.58789	5.21378	6.20604	5.81789	9.17167	8.94534	6.96716	7.53524	1.08154	0.657171
PC O-34:3/P-34:2	uM	10.2307	10.2956	9.26168	8.96187	7.85489	7.50696	9.90883	9.47757	5.66228	5.70851	5.99302	5.91383	10.6126	10.6895	7.68651	8.30223	1.0801	0.674364
PC O-36:3/P-36:2	uM	5.31295	4.89991	5.62547	5.11588	4.51884	4.42111	7.1285	6.79352	3.38116	3.51395	4.95031	4.08779	7.88864	7.72815	4.95951	6.16372	1.24281	0.316015
PC O-36:4/P-36:3	uM	17.3592	16.6606	17.9372	17.3515	9.82488	9.10229	18.7411	17.8425	13.6964	13.7099	13.0168	13.1577	15.9663	16.1368	13.8195	14.5694	1.05426	0.734388
PC O-36:5/P-36:4	uM	14.5295	14.5966	14.5397	13.7215	8.44368	8.34652	14.4137	13.6609	12.3322	12.5323	12.3728	11.6999	15.1205	14.7533	11.6216	13.4866	1.16048	0.247021
PC O-38:5/P-38:4	uM	16.8095	16.5122	19.9501	18.4663	11.4946	11.2458	20.2611	19.0267	15.5066	16.0219	18.9848	18.8303	21.3169	21.3765	15.5928	20.1271	1.2908	0.0514536
PC O-38:6/P-38:5	uM	6.71224	6.6446	7.97544	7.54424	6.13582	5.72639	8.57253	8.34494	7.13106	6.88157	7.53537	7.54962	8.9542	9.25822	7.13205	8.32435	1.16718	0.120984
PC O-40:5/P-40:4	uM	2.05234	1.67759	3.23792	2.87455	1.84839	1.56283	3.26377	2.77773	1.72969	1.75636	2.60366	3.19899	3.98801	3.77506	2.15646	3.39143	1.57268	0.0209225
PC O-40:6/P-40:5	uM	2.90723	2.94344	3.50499	3.49954	3.05646	3.31129	3.97202	4.35204	2.85342	2.65645	3.96312	3.73981	5.32246	5.3477	3.36695	4.59327	1.36422	0.0340283
PE 36:2	uM	3.05091	4.4668	5.15865	4.85031	4.16365	4.56653	5.64725	4.46047	3.27111	2.53677	3.91079	4.83622	4.68782	4.37732	4.10763	4.45304	1.08409	0.56555
PE 36:4	uM	1.61114	1.82889	2.81602	2.43774	1.38205	1.23262	2.14759	2.67565	2.72625	2.30434	2.35733	2.38732	1.06923	1.51184	2.07808	1.83143	0.881307	0.568387
PE 38:4	uM	5.29552	6.3272	5.90248	6.46094	2.62643	2.93012	4.85995	6.42355	5.11346	5.34302	5.81731	5.0632	3.23631	3.31947	4.54942	4.35907	0.95816	0.839246
PE 38:6	uM	1.51443	2.39458	1.95728	2.56213	3.03155	3.48656	4.30558	4.36007	3.76351	2.9237	4.34054	4.41576	2.53599	2.40017	3.64516	3.42311	0.939084	0.690293
PE O-36:5/P-36:4	uM	5.36027	5.42863	4.70256	4.99652	0.926075	2.14415	3.45945	3.95392	3.74628	3.13089	4.76475	5.19031	4.2463	4.99555	2.89346	4.79923	1.65865	0.0142075
PE O-38:5/P-38:4	uM	6.84495	8.46034	7.95817	6.12479	3.18249	2.54558	8.32336	8.41173	9.10425	7.5065	6.49494	6.83244	7.99302	8.78349	6.51232	7.52597	1.15565	0.525431
PE O-38:6/P-38:5	uM	5.30586	6.43608	6.0652	6.80669	2.86924	3.80895	5.77392	7.32289	7.73225	6.15221	7.70307	7.25913	7.8606	8.03206	5.60991	7.71371	1.37502	0.0664535
PE O-38:7/P-38:6	uM	2.97775	2.61347	2.59983	2.36678	1.7657	2.15301	3.12874	2.88018	3.55361	2.64415	4.03333	4.668	3.40548	4.02012	2.68757	4.03173	1.50014	0.00870891
PE O-40:7/P-40:6	uM	2.51819	2.0068	3.04782	2.27106	2.52556	1.9327	3.08516	3.56573	3.63731	3.04483	2.69879	4.88715	4.51889	4.65575	2.96522	4.19015	1.4131	0.0452193
SM 32:1;O2	uM	9.91499	10.4894	11.3119	11.0419	11.504	12.4969	12.4909	11.5302	15.5372	16.5995	15.6017	15.9498	16.265	16.2422	13.3598	16.0147	1.19872	0.0442861
SM 33:1;O2	uM	6.82637	6.97952	6.68732	6.7577	7.67499	8.13028	8.47989	8.84301	9.5186	9.62813	9.24959	9.57569	10.4474	10.364	8.71248	9.90916	1.13735	0.0308381
SM 34:1;O2	uM	161.654	168.131	167.87	161.899	111.269	116.303	153.081	145.42	179.272	176.839	188.124	189.77	206.44	207.826	147.031	198.04	1.34693	0.0104888
SM 34:2;O2	uM	21.5083	22.2817	21.7166	21.7171	15.3194	15.0445	19.8116	17.5481	24.1436	23.9852	24.0133	24.9924	22.9004	22.9653	19.3087	23.7179	1.22835	0.0702738
SM 35:1;O2	uM	3.96129	4.43808	3.70447	3.72109	3.52037	3.92799	4.58959	4.45338	5.71072	5.65776	5.48892	6.0455	5.41745	5.50018	4.6433	5.61301	1.20884	0.0727802
SM 36:1;O2	uM	30.0711	30.3462	28.7327	27.9924	17.0957	17.9813	25.9901	25.5449	46.3718	44.868	35.8576	37.5019	29.6695	29.1948	29.642	33.056	1.11517	0.62942
SM 36:2;O2	uM	16.0522	16.2966	16.766	17.1809	8.45028	9.12876	14.4081	13.5359	20.7777	20.3439	21.2301	20.6677	16.0747	16.0028	14.4408	18.4938	1.28067	0.203169
SM 38:1;O2	uM	19.2889	18.2793	18.501	18.4052	18.8558	19.8741	18.4475	17.2635	28.3489	27.5852	27.2198	28.6495	24.7872	24.9328	21.7292	26.3973	1.21483	0.111735
SM 38:2;O2	uM	8.43255	8.61215	8.52143	7.53065	6.85418	6.95201	7.61715	7.25711	10.8909	11.0118	12.1295	12.9841	9.86537	9.99743	8.43054	11.2441	1.33374	0.0441149
SM 39:1;O2	uM	6.31758	6.69272	6.10008	6.45297	7.67958	7.96993	7.08921	6.66358	9.38942	9.59743	9.1455	9.4128	9.79672	9.35289	8.06486	9.42698	1.1689	0.0595118
SM 40:1;O2	uM	40.4318	40.9452	42.0829	41.1015	26.7868	27.6214	33.9195	31.1037	43.5614	42.9517	45.2685	45.4279	48.204	48.2084	34.3241	46.7772	1.36281	0.011532
SM 40:2;O2	uM	30.8846	31.1068	30.5225	29.4928	26.75	28.0478	27.8465	26.3722	41.2929	41.5295	43.1361	44.1764	39.2691	38.9976	31.9731	41.3948	1.29467	0.0416551
SM 41:1;O2	uM	14.9551	15.8541	16.6868	16.2575	11.3354	12.3607	14.0493	13.0688	16.9721	17.8247	15.923	16.6065	18.6983	17.7757	14.2685	17.2509	1.20902	0.0675149
SM 41:2;O2	uM	13.0578	12.9815	12.0789	12.7399	13.8764	13.9174	14.6194	13.4355	18.7986	18.9731	18.9348	20.1513	18.5733	18.8128	15.6034	19.1181	1.22525	0.0306465
SM 42:1;O2	uM	14.7074	14.8768	14.221	14.3861	6.63214	8.48549	5.84729	4.5351	4.27821	8.42951	5.67101	5.58197	13.4158	10.2079	6.36796	8.71919	1.36923	0.220898
SM 42:2;O2	uM	73.399	74.3991	70.9317	69.0777	63.7259	66.2145	75.4493	69.5411	110.833	106.034	100.307	101.574	90.7547	89.4998	81.9663	95.5338	1.16553	0.251068
SM 42:3;O2	uM	36.5563	39.0033	36.6555	37.0889	30.0011	31.1332	34.2329	33.6703	47.5917	48.7147	54.1896	54.861	42.3274	43.1908	37.5573	48.6422	1.29515	0.0592651
TG 36:0 (IS)	uM	11.2	11.2	11.2	11.2	11.2	11.2	11.2	11.2	11.2	11.2	11.2	11.2	11.2	11.2	11.2	11.2	1	#DIV/0!
TG 48:1	uM	6.70354	6.73822	9.82625	9.85488	3.02203	3.04317	8.99669	9.44075	15.999	15.7789	8.40189	8.66546	12.8889	12.7647	9.38009	10.6802	1.13861	0.685517
TG 48:2	uM	5.14045	5.29029	7.79481	7.68332	3.70132	3.79338	6.77405	6.98538	9.76779	9.56503	7.18434	7.36376	9.60848	9.97923	6.76449	8.53395	1.26158	0.263462
TG 48:3	uM	1.69807	1.84466	2.60812	2.61542	1.52157	1.53433	2.25643	2.29864	2.10174	2.14263	2.47498	2.50955	3.41995	3.46445	1.97589	2.96723	1.50172	0.00796538
TG 50:1	uM	17.0294	17.6461	22.2303	22.8639	5.35331	6.16634	21.3163	21.5659	38.6916	38.114	20.4742	21.2233	21.0583	21.6939	21.8679	21.1125	0.965453	0.921789
TG 50:2	uM	22.8735	22.8625	31.6604	31.6213	12.1992	12.6035	28.2868	27.536	51.7992	51.7314	33.5485	33.8884	28.6278	29.656	30.6927	31.4302	1.02403	0.937489
TG 50:3	uM	10.9511	10.7453	15.61	15.6959	6.30739	6.47368	12.583	12.3433	15.5948	15.7162	14.7851	14.7441	13.1623	13.5967	11.503	14.0721	1.22333	0.271074
TG 50:4	uM	3.26749	3.27973	4.51929	4.44583	2.03366	2.03168	3.56212	3.37135	3.7223	3.74922	4.25808	4.3165	4.32552	4.66193	3.07839	4.39051	1.42624	0.0149942
TG 51:1	uM	0.835933	0.753135	0.81456	0.939367	0.265195	0.173007	1.15626	1.2595	1.28846	1.34818	0.779533	0.87047	1.37278	1.17039	0.915102	1.04829	1.14555	0.666384
TG 51:2	uM	1.80203	1.83304	2.48719	2.4291	1.90386	1.84031	3.46471	3.41265	4.21513	4.36787	3.79172	3.79942	3.71853	3.9323	3.20075	3.81049	1.1905	0.309483
TG 51:3	uM	1.46232	1.42907	1.89799	1.91248	1.31221	1.41398	2.23036	2.18977	1.92411	2.03735	2.39211	2.37254	2.29183	2.4176	1.8513	2.36852	1.27939	0.034086
TG 52:2	uM	44.858	45.2702	62.4813	59.2172	46.552	47.4648	87.181	84.1936	142.732	145.999	109.477	107.444	76.7757	81.3636	92.3537	93.765	1.01528	0.953355
TG 52:3	uM	61.2756	60.0973	77.789	78.3325	41.1428	42.0576	76.8382	74.3182	85.3834	86.0607	90.9118	90.475	60.8444	63.8409	67.6335	76.518	1.13136	0.49379
TG 52:4	uM	29.643	29.59	36.9165	36.6777	15.2111	15.3563	27.6129	26.377	26.3364	26.5356	32.4568	32.7482	23.185	24.0982	22.9049	28.1221	1.22778	0.191012
TG 52:5	uM	6.55912	6.58483	8.55548	8.59973	3.46326	3.62729	6.27236	6.00857	6.89796	7.03292	7.95696	8.24993	6.41939	6.75841	5.55039	7.34617	1.32354	0.0782165
TG 53:2	uM	1.20671	1.12193	1.4247	1.50538	1.70855	1.64177	2.42256	2.38911	2.55778	2.69389	2.4569	2.39146	2.30305	2.47127	2.23561	2.40567	1.07607	0.481795
TG 53:3	uM	1.69403	1.5583	2.01842	2.0964	1.88695	1.99792	2.5991	2.55727	2.38481	2.46268	2.68399	2.74869	2.36691	2.49939	2.31479	2.57474	1.1123	0.160036
TG 53:4	uM	1.12051	1.14038	1.41629	1.46125	1.04183	0.990253	1.3956	1.37378	1.19176	1.19888	1.48877	1.49405	1.36217	1.39567	1.19868	1.43517	1.19728	0.0284177
TG 54:3	uM	15.3559	15.1996	19.9947	19.6743	25.2056	25.6196	24.9099	24.0008	33.1869	33.1877	31.0157	32.5991	26.1128	26.9775	27.6851	29.1763	1.05386	0.569794
TG 54:4	uM	18.3156	18.1783	22.8925	23.8664	22.0451	22.3124	22.7479	22.2497	24.9386	24.9922	27.9618	28.3723	21.8656	23.1369	23.2143	25.3341	1.09131	0.191831
TG 54:5	uM	13.8911	13.8999	18.0116	17.9667	11.8458	11.9658	13.885	13.5495	17.4898	17.7332	17.5038	17.7861	12.9971	13.4819	14.4115	15.4422	1.07152	0.55468
TG 54:6	uM	7.33167	7.25636	8.89006	9.01357	4.88893	5.04771	6.74683	6.75627	8.68641	8.87019	8.83196	8.86081	6.09829	6.18604	6.83272	7.49427	1.09682	0.552704
TG 56:4	uM	0.703992	0.642662	0.950765	0.82775	1.27008	1.23025	1.05122	0.796968	1.29353	0.916389	1.09444	1.31232	1.20364	1.04964	1.09307	1.16501	1.06581	0.547931
TG 56:5	uM	2.31589	2.38246	3.27055	3.25376	1.8106	2.12191	3.04458	2.70489	4.57691	4.49347	3.85071	3.31634	1.82087	2.27758	3.12539	2.81637	0.901127	0.672039
TG 56:6	uM	3.67905	3.72064	5.25362	5.2899	2.67255	2.76774	5.2953	5.10922	6.41146	6.19008	5.98461	6.34659	3.68422	3.72152	4.74106	4.93423	1.04075	0.853272
TG 56:7	uM	3.09508	3.09383	4.50329	4.52869	3.32134	3.44779	5.1971	5.22832	7.16172	7.17544	6.66421	6.87717	3.24885	3.34917	5.25529	5.03485	0.958055	0.855602
TG 56:8	uM	1.50402	1.5794	2.10779	2.24122	1.62455	1.61687	2.42082	2.37951	2.82619	2.86924	3.34797	3.32365	1.39537	1.42446	2.28953	2.37286	1.0364	0.877377
TG 58:8	uM	0.718171	0.681668	1.07302	1.03376	1.49545	1.58302	1.23401	1.27341	1.75731	1.72457	1.94143	1.90443	0.846165	0.860991	1.5113	1.38825	0.918586	0.659533
CAR 12:0	uM	0.0280348	0.0279041	0.0318102	0.0340214	0.011629	0.0116097	0.0169277	0.0179047	0.0200981	0.0210744	0.0311855	0.032694	0.0136577	0.0127996	0.0165406	0.0225842	1.36538	0.240012
CAR 14:0	uM	0.00932819	0.0101167	0.0110651	0.0116481	0.00882119	0.00852042	0.0152543	0.014719	0.0186078	0.018324	0.0159182	0.0149646	0.0108604	0.0104468	0.0140411	0.0130475	0.929237	0.704121
CAR 16:0	uM	0.0541959	0.0545338	0.0582077	0.0577563	0.0247227	0.0263167	0.0604466	0.0678337	0.122638	0.116881	0.0682169	0.0682625	0.0488731	0.0472396	0.0698065	0.058148	0.832989	0.613138
CAR 18:0	uM	0.0189769	0.0180651	0.0221689	0.0228948	0.0115872	0.0101567	0.0267847	0.026329	0.0291091	0.0322678	0.0290623	0.0327173	0.0272545	0.0243157	0.0227057	0.0283375	1.24803	0.292837
CAR 18:1	uM	0.0649655	0.0702828	0.0787777	0.0790701	0.0668593	0.0730289	0.111268	0.108954	0.199481	0.191376	0.0846951	0.0921995	0.0537187	0.0554669	0.125161	0.0715201	0.571424	0.114881
CAR 18:2	uM	0.044233	0.0407701	0.0404252	0.0386471	0.0273171	0.0281538	0.039132	0.0411956	0.0554217	0.0557952	0.0235318	0.0258491	0.0203553	0.0184228	0.0411692	0.0220398	0.535346	0.0188284
Cer m18:0/22:0	uM	0.0258753	0.0212786	0.0290545	0.01899	0.018541	0.01926	0.0154106	0.0159853	0.0139892	0.018205	0.0207079	0.0175581	0.0154158	0.0124571	0.0168985	0.0165347	0.978474	0.839227
Cer m18:0/24:0	uM	0.0286829	0.0237434	0.0326556	0.0210037	0.0227899	0.0227251	0.0164812	0.0148456	0.0146102	0.0194115	0.0266681	0.0185581	0.0177003	0.0179744	0.0184773	0.0202252	1.0946	0.513269
Cer m18:0/24:1	uM	0.0199782	0.0154838	0.016762	0.0170977	0.0157902	0.0187434	0.013478	0.0116687	0.0196999	0.0223929	0.0215375	0.0199975	0.0117223	0.011366	0.0169622	0.0161558	0.952461	0.792071
Cer m18:1/23:0	uM	0.0192448	0.0195565	0.0251504	0.0156166	0.0161231	0.0178651	0.0142165	0.0147666	0.0180739	0.0169678	0.0213976	0.0155751	0.0156557	0.0123429	0.0163355	0.0162428	0.994327	0.957805
Cer m18:1/24:0	uM	0.0668472	0.0540538	0.0719452	0.054028	0.0562645	0.0582483	0.0401087	0.0332299	0.0358676	0.039682	0.0599271	0.0423477	0.0349417	0.03611	0.0439002	0.0433316	0.98705	0.938156
Cer m18:1/24:1	uM	0.0281473	0.0219746	0.0406294	0.024898	0.0330887	0.0298257	0.0234777	0.0259692	0.0341691	0.0408313	0.0379691	0.0319378	0.0230702	0.0212087	0.031227	0.0285465	0.914161	0.562576
Hex2Cer d18:1/16:0	uM	2.15819	2.43538	2.66613	2.39051	1.70335	1.71265	2.10825	2.14421	1.33933	1.45719	3.34949	3.4784	3.50924	3.61007	1.74416	3.4868	1.99912	8.11723e-06
Hex2Cer d18:1/22:0	uM	0.0871765	0.137415	0.0918926	0.128233	0.0414703	0.0500281	0.0816643	0.0754249	0.064991	0.103925	0.156012	0.148184	0.166374	0.201555	0.069584	0.168031	2.4148	0.000162177
Hex2Cer d18:1/24:0	uM	0.145585	0.120068	0.0960414	0.0864853	0.053837	0.0909354	0.091277	0.119686	0.0847845	0.111726	0.148052	0.126961	0.149087	0.162901	0.0920411	0.14675	1.5944	0.00317782
Hex2Cer d18:1/24:1	uM	0.370925	0.385072	0.460324	0.425028	0.310922	0.316299	0.490393	0.471818	0.385935	0.292538	0.779388	0.762646	0.843072	1.04199	0.377984	0.856775	2.26669	9.85015e-05
Hex3Cer d18:1/16:0	uM	0.876287	0.823171	0.987075	0.855512	0.750789	0.686623	0.758714	0.698344	0.656257	0.832625	1.18455	1.14363	1.34824	1.29776	0.730559	1.24354	1.70218	6.72224e-06
LPC-O 16:0	uM	4.95519	5.17442	1.2525	1.35701	1.98675	2.1102	2.94216	3.05862	1.86665	1.90697	1.01748	1.0323	1.27015	1.22288	2.31189	1.1357	0.491244	0.00304245
LPC-O 18:1	uM	2.87828	3.28951	0.971204	0.99758	1.8693	1.73293	1.89411	1.88502	1.37061	1.34625	0.700525	0.670789	0.886874	0.900416	1.68304	0.789651	0.469182	0.000215363
LPC-O 22:6	uM	0.0673022	0.108497	0.0492306	0.0693701	0.115445	0.117059	0.167003	0.175754	0.170003	0.162776	0.0254047	0.0438163	0.042616	0.036961	0.15134	0.0371995	0.245801	4.73073e-05
LPC-P 16:0	uM	1.21325	1.28881	0.384854	0.499563	0.690497	0.769657	0.712489	0.827207	0.620235	0.677824	0.45288	0.451489	0.465498	0.481564	0.716318	0.462858	0.646162	0.000145997
total LPC						235.529	235.643	239.865	243.077	220.468	220.125	147.306	153.98	168.07	162.572	232.451	157.982	0.679636	2.10536e-06
total LPC-O/P						4.66198	4.72985	5.71576	5.9466	4.0275	4.09382	2.19629	2.1984	2.66513	2.64182	4.86259	2.42541	0.49879	0.000432367
total LPE						2.79599	3.6754	2.78551	2.19315	2.11925	2.11709	2.33766	2.91423	3.78924	3.61482	2.6144	3.16399	1.21022	0.214954
Total PC						1400.59	1357.27	1579.43	1531.19	1595.97	1614.44	2303.5	2204.67	2398.93	2377.29	1513.15	2321.1	1.53395	1.69842e-06
Total PC-O/P						64.2109	61.6786	100.422	95.7449	71.2185	71.9563	81.9279	80.1331	105.279	104.647	77.5386	92.9969	1.19936	0.161687
Total PE						11.2037	12.2158	16.9604	17.9197	14.8743	13.1078	16.426	16.7025	11.5294	11.6088	14.3803	14.0667	0.978189	0.864494
Total PE-P						11.2691	12.5844	23.7706	26.1344	27.7737	22.4786	25.6949	28.837	28.0243	30.487	20.6685	28.2608	1.36734	0.0724984
Total SM						387.331	405.589	477.97	449.786	633.289	630.574	631.491	643.928	622.906	619.072	497.423	629.349	1.26522	0.0456142
Total ceramide						4.5067	4.19354	6.6191	6.35586	6.18266	5.90782	8.13059	8.32123	6.71415	6.1619	5.62761	7.33197	1.30286	0.0341993
Total hex ceramide						4.88771	4.23313	5.64256	5.7813	4.52264	5.04331	8.70223	8.84728	9.94605	10.3221	5.01844	9.45442	1.88394	8.5097e-06
total TG						224.806	229.922	381.481	371.669	520.918	524.686	453.719	456.003	353.004	368.23	375.581	407.739	1.08562	0.661925
total CE						19127.6	18617.3	19334.9	20025.4	24916.7	25112.7	28374	28911.8	26224.3	25968.2	21189.1	27369.6	1.29168	0.00546777
Carnitine						0.150937	0.157786	0.269813	0.276936	0.445355	0.435719	0.25261	0.266687	0.17472	0.168691	0.289424	0.215677	0.745193	0.314365
cholesterol						3699.15	3586.89	1605.24	1773.34	2327.89	2235.25	2291.95	2735.43	2658.4	2790.04	2537.96	2618.96	1.03191	0.866658
DG						8.43796	8.41228	12.9029	13.1352	14.4999	14.7869	14.4134	11.2623	9.46603	9.59537	12.0292	11.1843	0.929761	0.638727

## Sheet: Leukocytes
Concentration (uM). Normalized to ISTDs Conc.						Sum of each class (uM)							Mole abundance normalized to each lipid class								Log 2 fold change of mole abundance to the parents'average
	40364	40365	40366	40367				40364	40365	40366	40367			40364	40365	40366	40367	parent average				40364	40365	40366	40367
AcylCarn 12:0	0.00698172	0.0144661	0.00789706	0.00312705		glycerophospholipid	LPC	7.39324	15.4088	6.29797	7.09785		LPC	0.434346	0.473505	0.257949	0.270165	0.264057			LPC	0.717998	0.842531	-0.0337648	0.0329926
AcylCarn 14:0	0.0215623	0.0406771	0.0247678	0.0117104			LPC-O/P	1.1289	2.57018	0.984588	1.17215		LPC-O/P	0.0663219	0.0789805	0.0403262	0.0446153	0.0424707			LPC-O/P	0.643017	0.895027	-0.0747525	0.0710693
AcylCarn 16:0	0.0776848	0.193954	0.138611	0.0727347			LPE	2.60712	6.45092	3.72065	3.82755		LPE	0.153166	0.198234	0.152388	0.145688	0.149038			LPE	0.0394167	0.411523	0.0320713	-0.0328005
AcylCarn 18:0	0.025052	0.0740652	0.0573418	0.0287822			LPE-P	1.14161	2.7191	1.3209	1.3887		LPE-P	0.0670687	0.0835567	0.0541008	0.0528579	0.0534794			LPE-P	0.326657	0.643772	0.0166681	-0.0168629
AcylCarn 18:1	0.0252684	0.0458275	0.017729	0.0136599			LPS	1.27696	2.96435	1.78725	2.16334		LPS	0.0750204	0.0910933	0.0732012	0.082343	0.0777721			LPS	-0.0519689	0.228093	-0.0873859	0.0823937
AcylCarn 18:2	0.00196178	0.00370022	0.00154432	0.0010479			LPG	0.000272469	0.000611616	0.000275832	0.000464871		LPG	1.60073e-05	1.87947e-05	1.12974e-05	1.76943e-05	1.44958e-05			LPG	0.143094	0.374686	-0.359654	0.287648
BMP 34:1 [16:0]	0.424098	0.948437	0.569663	0.456323			PC	193.132	160.005	196.768	231.977		PC	11.3463	4.91688	8.05911	8.82972	8.44441			PC	0.426156	-0.780255	-0.0673767	0.06437
BMP 34:1 [18:1]	0.355006	0.822905	0.512567	0.423054			PC-O/P	25.6388	22.4664	29.4485	33.3089		PC-O/P	1.50626	0.690382	1.20614	1.26784	1.23699			PC-O/P	0.28414	-0.841363	-0.0364369	0.0355393
BMP 40:6 [18:0]	0.196611	0.496101	0.319271	0.37474			PE	101.819	146.039	138.36	151.351		PE	5.98175	4.48771	5.66687	5.76085	5.71386			PE	0.0661007	-0.348488	-0.0119136	0.011816
BMP 40:6 [22:6]	0.0986651	0.269691	0.147356	0.186975			PE-P	906.046	2323.17	1513.42	1585.81		PE-P	53.2294	71.39	61.9858	60.3606	61.1732			PE-P	-0.200675	0.222824	0.0190378	-0.0192924
BMP 40:8 [18:2]	0.387166	0.987342	0.836223	0.685304			PI	399.473	513.937	486.321	535.858		PI	23.4687	15.793	19.9185	20.3963	20.1574			PI	0.219428	-0.352019	-0.0172026	0.0169999
BMP 40:8 [22:6]	0.20927	0.480385	0.407634	0.320146			PS	59.3981	50.6354	57.5677	68.2188		PS	3.48959	1.556	2.35782	2.59661	2.47722			PS	0.494337	-0.670873	-0.0712636	0.0679085
BMP 44:12 [22:6]	0.614312	2.02329	1.57226	1.43505			PG	0.813553	1.79978	1.1982	1.17306		PG	0.0477955	0.0553064	0.0490752	0.0446502	0.0468627			PG	0.0284357	0.239007	0.0665542	-0.0697736
CE 16:0	2.92789	9.79339	1.57717	3.65885			BMP	2.28513	6.02815	4.36497	3.8816		BMP	0.134249	0.185243	0.178778	0.147745	0.163261			BMP	-0.282269	0.182232	0.130985	-0.144076
CE 18:0	1.65297	6.49713	0.663019	1.62281		sphingolipids	Ceramide	12.6919	37.3829	32.5723	24.3702		Ceramide	4.42163	13.1608	9.68253	7.24993	8.46623			Ceramide	-0.93714	0.636454	0.193664	-0.223752
CE 18:1	70.1629	292.121	26.1313	67.2686			HexCer	43.7399	70.93	72.3595	70.1059		HexCer	15.2382	24.9712	21.5097	20.8559	21.1828			HexCer	-0.475205	0.237369	0.0220952	-0.0224389
CE 18:2	204.095	643.324	88.2846	273.101			SM	223.986	158.339	222.585	232.911		SM	78.0326	55.744	66.166	69.2891	67.7276			SM	0.204333	-0.280928	-0.0336528	0.0328856
CE 18:3	12.6172	37.1816	5.30786	6.81159			GM3	4.10685	12.4122	5.43211	5.28545		GM3	1.43075	4.36977	1.61476	1.57238	1.59357			GM3	-0.155487	1.4553	0.0190592	-0.0193143
CE 20:3	0.409855	1.95618	0.561314	1.24036			SPH	2.51691	4.98305	3.45465	3.47118		SPH	0.876846	1.7543	1.02694	1.03265	1.02979			SPH	-0.231958	0.768543	-0.00400556	0.00399447
CE 20:4	20.5148	88.8967	29.0003	63.6771		Neutral lipid	TG	56.5268	60.131	16.2306	19.6578		TG	9.20685	3.04478	5.19944	3.07268	4.13606			TG	1.15445	-0.441921	0.330099	-0.42876
CE 20:5	9.73763	57.0824	12.6639	14.7792			DG	203.796	665.181	83.181	127.115		DG	33.1935	33.6819	26.6469	19.869	23.258			DG	0.513176	0.534247	0.196242	-0.227203
CE 22:4	3.82676	13.6345	10.9862	12.6756			CE	353.641	1249.58	212.749	492.99		CE	57.5996	63.2734	68.1537	77.0583	72.606			CE	-0.334028	-0.19849	-0.091297	0.0858618
CE 22:5	4.72064	16.4986	11.4301	12.6547			total glycerolipid	1702.15	3254.19	2441.56	2627.23
CE 22:6	20.7863	75.2768	22.5948	31.342			total sphingolipids	287.041	284.047	336.403	336.144
CE 24:4	1.12091	4.00208	2.00607	2.58015			total neutral lipid	613.965	1974.89	312.16	639.762
CE 24:5	1.06865	3.31607	1.54188	1.57765
Cer d16:1/22:0	0.136151	0.448063	0.38554	0.394123
Cer d16:1/23:0	0.0225958	0.057946	0.0460738	0.0568842		Legend
Cer d16:1/24:0	0.0901574	0.281087	0.274676	0.253349		40365	affected male
Cer d17:1/24:0	0.0982384	0.26408	0.206667	0.255155		40364	affected male
Cer d18:0/22:0	1.251	3.26199	2.50373	2.55182		40367	healthy mother
Cer d18:0/23:0	0.235469	0.534144	0.321486	0.404884		40366	healthy fatehr
Cer d18:0/24:0	1.61059	4.53273	3.26876	3.24803
Cer d18:0/24:1	0.972848	2.83012	1.59579	2.30094
Cer d18:1/16:0	0.791659	1.40776	2.62003	1.24945
Cer d18:1/18:0	0.193587	0.37349	0.403276	0.377133
Cer d18:1/22:0	1.75347	4.3958	3.62411	2.86809
Cer d18:1/23:0	0.323786	0.662448	0.482313	0.433078
Cer d18:1/24:0	1.8125	4.48328	3.82763	2.79723
Cer d18:1/24:1	2.07294	7.71344	7.2659	4.31717
Cer d18:1/25:0	0.0809232	0.211003	0.129947	0.125296
Cer d18:2/22:0	0.255365	0.531628	0.722035	0.424685
Cer d18:2/23:0	0.0397962	0.108891	0.104983	0.0710425
Cer d18:2/24:0	0.231016	0.769792	0.844702	0.475046
Cer d18:2/24:1	0.285157	0.711866	1.08455	0.576814
Cer d19:1/22:0	0.0117604	0.0285014	0.0291687	0.027646
Cer d19:1/23:0	0.00217157	0.00448352	0.00371246	0.0042424
Cer d19:1/24:0	0.0137857	0.0360032	0.0341779	0.0303893
Cer d19:1/24:1	0.015082	0.0515962	0.0586675	0.0442105
Cer m18:0/22:0	0.069012	0.571002	0.467791	0.198324
Cer m18:0/23:0	0.014668	0.124188	0.0833224	0.0360795
Cer m18:0/24:0	0.0731029	0.76267	0.67662	0.205217
Cer m18:0/24:1	0.0955815	1.1001	0.873857	0.315018
Cer m18:1/22:0	0.0481247	0.371299	0.196973	0.107623
Cer m18:1/23:0	0.00827833	0.0572906	0.0271499	0.0159918
Cer m18:1/24:0	0.0429083	0.330958	0.201178	0.0937663
Cer m18:1/24:1	0.0401845	0.365205	0.207536	0.111491
COH	188.863	655.943	283.111	327.938
DG 32:0 -16:0	1.04254	3.7692	0.983755	1.43159
DG 34:1 [-16:0]	8.6172	29.6182	3.70181	6.33079
DG 34:1 [-18:1]	9.54315	33.0671	4.14207	7.20335
DG 34:2 [-16:0]	5.14992	15.488	2.12701	2.9807
DG 34:2 [-18:1]	0.678992	2.47067	0.343815	0.628398
DG 34:2 [-18:2]	6.28474	18.6759	2.63446	3.69334
DG 36:1 [-18:0]	3.16435	15.3765	2.15296	3.18936
DG 36:1 [-18:1]	3.19622	15.6422	2.14021	3.19555
DG 36:2 [-18:0]	2.78567	11.4499	2.147	2.44267
DG 36:2 [-18:1]	77.7188	269.822	17.0963	23.4969
DG 36:2 [-18:2]	3.1362	13.0555	2.41822	2.77614
DG 36:3 [-18:1]	24.5405	36.1336	4.38645	4.30257
DG 36:3 [-18:2]	26.2374	38.7434	4.72569	4.72487
DG 36:4 [-18:2]	4.23098	4.61787	0.797001	0.653141
DG 36:4 [-20:4]	1.07405	5.79616	2.28445	2.80415
DG 38:4 [-20:4]	24.0189	141.702	28.5268	52.9607
DG 38:5 [-20:4]	2.17579	9.32541	2.31477	4.08144
DG 38:6 [-20:4]	0.200896	0.42717	0.258321	0.218951
GM3 d18:1/16:0	2.52656	9.81982	4.08376	3.11016
GM3 d18:1/18:0	0.157771	0.424148	0.178166	0.260134
GM3 d18:1/22:0	0.673438	1.03151	0.527764	1.11553
GM3 d18:1/24:0	0.749079	1.13675	0.642414	0.799633
Hex1Cer d18:1/16:0	0.596752	0.69761	0.75679	0.730369
Hex1Cer d18:1/22:0	0.186126	0.281556	0.205261	0.247262
Hex1Cer d18:1/24:0	0.218868	0.495809	0.323685	0.328667
Hex1Cer d18:1/24:1	0.440246	0.953222	0.528956	0.627293
Hex1Cer d18:2/24:0	0.00630338	0.0120999	0.00928326	0.00883836
Hex2Cer d18:1/16:0	17.6318	23.4061	29.8312	27.512
Hex2Cer d18:1/22:0	2.73113	3.18679	3.20989	4.62865
Hex2Cer d18:1/24:0	4.85611	10.953	9.61306	10.5758
Hex2Cer d18:1/24:1	15.2785	27.2514	24.1731	24.4252
Hex3Cer d18:1/16:0	0.458527	1.32449	0.79148	0.455461
Hex3Cer d18:1/22:0	0.682122	1.10732	1.42482	0.318644
Hex3Cer d18:1/24:0	0.653391	1.26067	1.49192	0.247663
LPC 14:0	0.023929	0.032036	0.0195534	0.022974
LPC 15:0	0.018939	0.0296536	0.0143843	0.0236752
LPC 16:0	2.93906	6.13104	2.72351	2.90541
LPC 16:1	0.0263402	0.0627095	0.0285813	0.0400343
LPC 17:0	0.0733344	0.137363	0.0568245	0.0792327
LPC 18:0	2.77333	5.00183	2.10943	2.24177
LPC 18:1	0.984165	2.58757	0.86264	1.11296
LPC 18:2	0.210526	0.511756	0.184029	0.223253
LPC 18:3	0.00749511	0.0189585	0.00743811	0.00760026
LPC 20:1	0.104308	0.236753	0.0647363	0.0922175
LPC 20:3	0.0403334	0.10645	0.0395678	0.0441447
LPC 20:4	0.159569	0.452942	0.150517	0.251661
LPC 20:5	0.00557464	0.0221545	0.0100108	0.0126195
LPC 22:5	0.012416	0.0385463	0.0121311	0.0195347
LPC 22:6	0.013918	0.0389988	0.0146172	0.0207596
LPC-O 16:0	0.642836	1.24021	0.591842	0.695581
LPC-O 18:1	0.40049	1.14263	0.328499	0.401599
LPC-O 22:6	0.0292868	0.0624189	0.0364541	0.0390383
LPC-P 16:0	0.0562887	0.124912	0.0277929	0.035928
LPE 16:0	0.249627	0.546916	0.416672	0.370381
LPE 18:0	1.69643	3.80426	2.36657	2.36039
LPE 18:1	0.359532	1.1206	0.53238	0.618779
LPE 18:2	0.058202	0.173614	0.0769164	0.0911707
LPE 20:4	0.213054	0.706123	0.283337	0.345292
LPE 22:6	0.0302797	0.0994031	0.0447714	0.0415424
LPE-P 16:0	0.493028	1.23138	0.593457	0.56517
LPE-P 18:0	0.648584	1.48772	0.727447	0.823528
LPG 22:6	0.000272469	0.000611616	0.000275832	0.000464871
LPS 16:0	0.00349099	0.0079893	0.00481384	0.00552059
LPS 18:0	1.11383	2.3869	1.53966	1.87455
LPS 18:1	0.135171	0.493198	0.213127	0.237354
LPS 18:2	0.00691717	0.0216269	0.00906435	0.00984683
LPS 20:4	0.0138033	0.0446778	0.0158951	0.0300596
LPS 22:6	0.00375373	0.00996635	0.00469177	0.00600396
PC 32:0	16.4	11.7004	16.2842	18.2179
PC 32:1	12.0735	9.51017	12.3608	14.4837
PC 34:1	24.5818	17.3239	24.0945	27.9174
PC 34:2	21.3595	16.077	20.6414	24.3434
PC 36:0	1.26894	1.28666	1.0675	1.54734
PC 36:1	22.5014	19.552	22.7231	27.3126
PC 36:2	25.5916	19.9489	24.4318	29.4734
PC 36:3	17.8894	14.822	17.9938	20.2549
PC 36:4	16.0147	14.0405	18.0897	20.4808
PC 38:4	12.0672	8.86081	12.1951	14.1303
PC 38:5	9.86549	10.0309	11.0364	15.4194
PC 38:6	7.98522	7.34638	9.25937	9.73551
PC 40:6	0.395175	0.175235	0.389964	0.325372
PC 40:7	4.20937	5.67639	4.82446	5.66733
PC 40:8	0.928432	3.65366	1.37583	2.66747
PC-O 32:0	10.556	10.508	13.59	14.568
PC-O 38:6	1.15609	0.97294	1.49273	1.3946
PC-P 32:0	1.11892	1.38721	1.82136	1.71925
PC-P 34:2	0.728197	0.437284	0.704859	0.864696
PC-P 36:3	7.47354	5.34325	7.95334	9.33043
PC-P 36:4	4.44574	3.67285	3.70714	5.25059
PC-P 38:6	0.160347	0.14482	0.179089	0.181422
PE 34:1	4.11198	6.50724	6.47828	5.69682
PE 34:2	1.91256	2.50408	2.666	2.73367
PE 36:1	20.4777	33.3459	31.0993	31.4833
PE 36:2	13.8363	24.9659	17.6636	19.6094
PE 36:3	3.53967	4.26267	4.26268	4.71519
PE 36:4	9.35874	13.9801	15.6685	16.1537
PE 38:4	31.4891	36.2548	38.2272	42.9885
PE 38:5	11.2687	16.0631	13.5886	19.4337
PE 38:6	3.52474	5.10876	5.22855	5.47652
PE 40:6	2.29904	3.04617	3.47735	3.05995
PE-P 16:0/18:1	81.5534	271.775	206.999	168.68
PE-P 16:0/18:2	20.547	40.2053	34.123	33.7903
PE-P 16:0/20:4	203.033	440.349	275.002	285.482
PE-P 16:0/20:5	12.7633	49.1815	33.37	25.5323
PE-P 16:0/22:6	34.9341	61.0208	56.0803	43.6143
PE-P 18:0/18:1	48.5039	182.855	124.591	126.561
PE-P 18:0/18:2	37.6724	118.379	76.0354	87.5901
PE-P 18:0/20:4	308.375	720.132	451.176	540.775
PE-P 18:0/20:5	12.347	47.3237	33.6168	31.2185
PE-P 18:0/22:6	34.9664	86.6596	67.27	58.5268
PE-P 18:1/20:4	102.268	287.264	141.972	172.206
PE-P 18:1/22:6	9.0814	18.026	13.1843	11.8354
PG 34:1	0.509119	0.833047	0.663244	0.647204
PG 36:1	0.195959	0.376745	0.348849	0.30767
PG 36:3	0.0922944	0.534247	0.156591	0.183612
PG 40:6	0.00775487	0.00970544	0.0120106	0.0107681
PG 40:8	0.00636073	0.0360329	0.0127196	0.0179289
PG 44:12	0.00206565	0.0100013	0.00478558	0.00587949
PI 34:1	3.15007	10.187	5.23241	5.00268
PI 34:2	1.70892	4.95954	3.05786	2.46303
PI 36:1	14.8675	31.1863	25.9959	22.8802
PI 36:2	15.1269	20.4483	23.7763	15.0399
PI 36:3	8.27051	22.4163	11.6983	10.7158
PI 36:4	11.7144	29.2466	21.6062	21.7497
PI 38:4	283.871	255.892	332.517	346.591
PI 38:5	47.8351	114.63	48.6397	91.4554
PI 38:6	3.58572	8.81306	3.67513	6.26918
PI 40:5	7.09482	9.19268	7.79341	9.21694
PI 40:6	2.24801	6.96518	2.3292	4.4746
PS 36:1	25.1649	23.0233	25.282	28.5171
PS 36:2	7.28667	7.34442	8.70186	9.15306
PS 38:3	3.61515	2.62245	3.69637	3.1314
PS 38:4	22.1048	15.8202	18.5508	25.0249
PS 38:5	1.22658	1.82504	1.33657	2.39232
SM 32:0	0.339863	0.720949	0.343734	0.620689
SM 32:1	7.96376	9.68582	10.3397	12.0604
SM 32:2	0.134856	0.386175	0.222563	0.294921
SM 33:1	5.71892	8.25499	8.27491	11.0797
SM 34:0	6.86296	4.35157	8.32347	6.73332
SM 34:1	44.5588	24.7465	40.29	39.0775
SM 34:2	8.99645	12.4637	12.8489	15.1723
SM 36:0	0.247544	0.145229	0.343087	0.390616
SM 36:1	8.94283	3.66915	6.88785	10.1028
SM 36:2	11.4931	6.96332	9.4889	10.9332
SM 38:1	14.6657	7.88985	11.8294	14.9676
SM 38:2	0.830868	0.406895	0.5889	0.896417
SM 40:1	29.5685	16.4512	26.1661	26.4186
SM 40:2	11.4037	7.32494	10.5192	11.7908
SM 41:1	5.36552	7.85759	6.36262	8.25217
SM 42:1	22.3356	14.6427	21.9806	19.5016
SM 42:2	35.1548	24.0244	36.3059	33.9086
SM 42:3	9.40177	8.35426	11.4688	10.7102
Sph d18:0	0.420977	0.917126	0.611398	0.681374
Sph d18:1	2.09593	4.06592	2.84325	2.78981
TG 48:1 [-14:0]	0.31735	0.396019	0.0760735	0.186626
TG 48:1 [-16:0]	0.402586	0.494617	0.110681	0.254534
TG 48:1 [-18:1]	0.360174	0.456122	0.0927943	0.20772
TG 48:2 [-14:0]	0.121957	0.153977	0.0289011	0.0537389
TG 48:2 [-16:0]	0.134257	0.164995	0.0317102	0.0583442
TG 48:2 [-18:1]	0.326369	0.524269	0.165485	0.0940873
TG 48:2 [-18:2]	0.104604	0.130691	0.0260053	0.0432697
TG 50:1 [-16:0]	1.89298	2.01748	0.557762	1.45448
TG 50:1 [-18:1]	0.908602	1.00702	0.290609	0.701456
TG 50:2 [-16:0]	0.852625	0.890373	0.227787	0.422759
TG 50:2 [-16:1]	0.130139	0.176711	0.0609582	0.0973021
TG 50:2 [-18:1]	1.49771	1.88852	0.300005	0.431472
TG 50:2 [-18:2]	0.315721	0.33461	0.0887934	0.164122
TG 50:3 [-16:0]	0.261421	0.287954	0.0413398	0.0777625
TG 50:3 [-16:1]	0.0593088	0.0806997	0.0236283	0.0323936
TG 50:3 [-18:1]	0.462003	0.578715	0.0768717	0.0937919
TG 50:3 [-18:2]	0.387409	0.479446	0.0759391	0.0865239
TG 52:1 [-16:0]	0.427184	0.478758	0.162293	0.333517
TG 52:1 [-18:0]	0.437295	0.488657	0.159554	0.346731
TG 52:1 [-18:1]	0.387002	0.446438	0.1444	0.308216
TG 52:2 [-16:0]	2.7278	3.03847	0.957147	1.4866
TG 52:2 [-18:0]	0.104991	0.121701	0.0638273	0.101149
TG 52:2 [-18:1]	3.77117	4.29569	1.94578	2.79916
TG 52:2 [-18:2]	0.0775316	0.0904988	0.0469832	0.0705898
TG 52:3 [-16:0]	2.36914	2.54978	0.568278	0.705044
TG 52:3 [-18:1]	2.69955	2.98699	0.64311	0.859639
TG 52:3 [-18:2]	2.12022	2.28062	0.489404	0.627341
TG 52:4 [-16:0]	1.36023	1.3618	0.18172	0.18424
TG 52:4 [-16:1]	0.185839	0.209723	0.0354899	0.0434941
TG 52:4 [-18:1]	1.0542	1.10667	0.130343	0.144121
TG 52:4 [-18:2]	0.918198	0.928761	0.156826	0.163094
TG 52:5 [-16:0]	0.303441	0.292755	0.0275171	0.0274151
TG 52:5 [-16:1]	0.0890208	0.0977623	0.0114462	0.0128772
TG 52:5 [-18:2]	0.315062	0.313128	0.0309748	0.0315444
TG 52:5 [-18:3]	0.338514	0.338599	0.0294896	0.0313781
TG 54:2 [-18:0]	0.307476	0.297059	0.0801138	0.0745364
TG 54:2 [-18:1]	1.23375	1.16072	0.291073	0.265693
TG 54:3 [-18:0]	0.5738	0.575406	0.170643	0.169017
TG 54:3 [-18:1]	5.3811	5.81715	3.18595	3.1386
TG 54:3 [-18:2]	0.504544	0.510646	0.148718	0.150965
TG 54:4 [-18:1]	4.90526	5.20024	1.94208	1.46522
TG 54:4 [-18:2]	3.6434	3.72705	0.806515	0.630249
TG 54:5 [-18:1]	4.25334	4.38391	0.618672	0.369194
TG 54:5 [-18:2]	2.90945	2.78397	0.367965	0.239351
TG 54:5 [-18:3]	2.13616	1.92999	0.191464	0.114515
TG 54:6 [-18:3]	1.35767	1.13017	0.0831664	0.0492017
TG 54:6 [-20:4]	0.0184172	0.03377	0.0227064	0.0227297
TG 54:6 [-20:5]	0.0082518	0.0171833	0.00950324	0.00741097
TG 54:7 [-18:2]	0.315257	0.283154	0.0207315	0.0121585
TG 54:7 [-18:3]	0.604279	0.558067	0.0354483	0.0180848
TG 56:5 [-20:4]	0.0172552	0.027108	0.0462922	0.0511604
TG 56:6 [-20:4]	0.0813384	0.124395	0.0856182	0.0937864
TG 56:6 [-22:4]	0.00226736	0.00575589	0.0131719	0.0096951
TG 56:7 [-20:4]	0.052159	0.0762668	0.0508339	0.0397424
total	2792.18	6169.45	3373.48	3931.2

## Sheet: HEK293T rescue
Concentration (umol/g). Normalized to ISTDs concentration and protein concentration of each sample.																fold change to pTK WT (rescued with WT SPNS1)
Sample_Name	pTK empty 1	pTK empty 2	pTK empty 3	pTK P295L 1	pTK P295L 2	pTK P295L 3	pTK S416C 1	pTK S416C 2	pTK S416C 3	pTK T297M 1	pTK T297M 2	pTK T297M 3	pTK WT 1	pTK WT 2	pTK WT 3	pTK empty/WT	p value	S416C/WT	p value	T287M/WT	p value	P295L/WT	p value
AcylCarn 12:0	0.000124358	0.000112593	0.000131236	0.000128878	0.000122907	9.62021e-05	0.0001461	0.000120001	0.000138308	0.000114736	0.000167577	0.000107609	0.000103468	0.000121623	0.000131622	1.03216	0.718293	1.13371	0.232249	1.0931	0.620032	0.975536	0.833823
AcylCarn 14:0	0.000325635	0.000293101	0.000348974	0.00037583	0.000329642	0.000294491	0.000384441	0.000328044	0.000429402	0.000334922	0.000435499	0.000269469	0.000334354	0.00035003	0.000463089	0.84334	0.24193	0.995132	0.972103	0.906244	0.599951	0.871448	0.35358
AcylCarn 16:0	0.000548038	0.000513279	0.000619039	0.000514335	0.000486945	0.000501128	0.000585603	0.000514978	0.000712778	0.000524092	0.00077962	0.000427237	0.0005557	0.000596619	0.00075856	0.879363	0.329787	0.948966	0.720872	0.90584	0.648745	0.78624	0.0946803
AcylCarn 18:1	0.000455362	0.000446577	0.000619816	0.000439577	0.000454333	0.000463951	0.000560153	0.000486779	0.000720738	0.000515714	0.000806141	0.00045005	0.000459607	0.000557133	0.000772255	0.85062	0.456537	0.98808	0.953814	0.990447	0.970169	0.759008	0.195734
BMP 34:1 [16:0]	1.78993	1.60937	1.58356	1.98501	1.81556	1.60703	1.87973	1.55777	1.84879	1.86905	1.86648	1.54253	1.90323	1.79432	1.66915	0.928478	0.244029	0.985017	0.837968	0.983484	0.828487	1.00762	0.92065
BMP 34:1 [18:1]	1.62957	1.55043	1.50746	1.91408	1.71832	1.43176	1.86429	1.53084	1.77408	1.73525	1.90739	1.50995	1.71126	1.5566	1.42631	0.99857	0.981311	1.1012	0.287655	1.09766	0.340978	1.07882	0.490076
CE 18:0	0.0815798	0.130723	0.139486	0.227639	0.211166	0.197559	0.225732	0.126813	0.163884	0.194432	0.218213	0.137867	0.143994	0.186033	0.246901	0.609763	0.0978532	0.895136	0.652664	0.954211	0.829054	1.10302	0.558888
CE 18:1	0.408856	0.754173	1.25898	1.1482	1.17717	1.15157	1.49137	0.979726	0.977635	1.18396	1.46863	0.939783	0.572628	1.25069	1.81865	0.665027	0.404399	0.946941	0.87947	0.986383	0.968324	0.954688	0.88604
CE 18:2	0.218126	0.348045	0.580594	0.35421	0.499696	0.679939	0.502692	0.317034	0.415795	0.368505	0.62785	0.280719	0.219452	0.282996	0.705541	0.949318	0.917816	1.02279	0.957462	1.05719	0.906812	1.26975	0.577327
CE 20:3	0.11402	0.222575	0.320036	0.306776	0.298642	0.362361	0.302437	0.234851	0.287422	0.319757	0.332794	0.17203	0.143324	0.248689	0.379847	0.850712	0.693621	1.06847	0.817302	1.0683	0.847474	1.25383	0.411425
CE 20:4	0.406333	0.737214	1.06086	0.80758	0.788226	1.17767	1.03798	0.677313	0.861599	0.824981	1.08676	0.523506	0.412783	0.69823	1.35436	0.894147	0.808906	1.04524	0.906605	0.987781	0.976671	1.12497	0.754164
CE 20:5	0.106628	0.23128	0.393695	0.25219	0.298877	0.338562	0.419686	0.240699	0.334436	0.370933	0.393213	0.204977	0.138525	0.242085	0.334933	1.02244	0.960123	1.3903	0.291849	1.35439	0.361511	1.24329	0.402116
CE 22:5	0.122022	0.176649	0.228174	0.266015	0.349199	0.247716	0.423248	0.168366	0.245576	0.226744	0.332598	0.212029	0.0927591	0.211643	0.480969	0.670822	0.508571	1.06598	0.906032	0.982173	0.971071	1.09875	0.838653
CE 22:6	0.81545	1.32389	2.19411	1.84566	1.8624	2.2343	1.81106	1.20196	1.63584	1.66957	2.12992	1.29223	0.812618	1.31866	2.45694	0.944472	0.899474	1.01321	0.970795	1.10974	0.772777	1.29513	0.419832
Cer d16:1/22:0	0.00125174	0.00126161	0.00135278	0.00117061	0.000955927	0.000915272	0.00101708	0.000903168	0.00102395	0.00092375	0.00104359	0.000828925	0.00100244	0.00108394	0.00100824	1.24931	0.003453	0.951392	0.347522	0.903588	0.214253	0.982933	0.843216
Cer d16:1/23:0	0.00041304	0.00037972	0.000368209	0.000384798	0.000310313	0.000297622	0.000349848	0.000269811	0.000314686	0.000271962	0.000336975	0.00020899	0.000289656	0.000319699	0.000345194	1.21625	0.0303139	0.978834	0.822856	0.856872	0.321454	1.04	0.707498
Cer d16:1/24:0	0.00309057	0.00309937	0.00319945	0.00338017	0.00308989	0.00280448	0.003013	0.00257313	0.00305905	0.00261998	0.00290078	0.00224649	0.00328584	0.00324585	0.00319954	0.964872	0.0566427	0.888395	0.0822253	0.798178	0.0266575	0.953069	0.416233
Cer d17:1/24:0	0.00256944	0.00272231	0.00275857	0.00275087	0.00261304	0.00233034	0.00250792	0.00209763	0.00249224	0.00216764	0.00238249	0.00189339	0.00272988	0.00279035	0.00271997	0.976958	0.364964	0.861361	0.0488273	0.781963	0.0139052	0.933747	0.221298
Cer d18:0/22:0	0.00177316	0.00162287	0.00176534	0.00147976	0.00124051	0.00126377	0.00120862	0.00112884	0.00135081	0.00107347	0.00110414	0.00108315	0.00099037	0.000971492	0.00114762	1.65988	0.000768899	1.18614	0.0873212	1.04865	0.422997	1.28126	0.0366834
Cer d18:0/24:0	0.00312189	0.00280957	0.00305727	0.00300688	0.00276707	0.00231845	0.00260683	0.0022738	0.00227898	0.00190834	0.0020292	0.00186659	0.00244874	0.00235525	0.00228602	1.2678	0.0039823	1.00982	0.855903	0.818635	0.00320776	1.14138	0.182115
Cer d18:0/24:1	0.000295612	0.000352713	0.000571465	0.000401184	0.000418914	0.000430161	0.000422785	0.000317173	0.000466088	0.00019461	0.000344901	0.000256671	0.000368324	0.000373949	0.00049135	0.988786	0.962889	0.977644	0.885081	0.645401	0.0695925	1.01349	0.898898
Cer d18:1/16:0	0.231869	0.21271	0.226175	0.209744	0.180475	0.167803	0.185095	0.15584	0.1868	0.158039	0.166322	0.138428	0.189779	0.181217	0.184786	1.20687	0.00347887	0.949537	0.417466	0.832681	0.0229701	1.00403	0.955801
Cer d18:1/18:0	0.0575573	0.0530771	0.0560125	0.0467153	0.0409441	0.0364937	0.0415349	0.0351952	0.0424741	0.0363574	0.0423522	0.0338177	0.0418246	0.0434751	0.0437122	1.29172	0.000960649	0.923979	0.2385	0.872224	0.101985	0.962339	0.61996
Cer d18:1/22:0	0.0281578	0.0266258	0.0288462	0.0260928	0.0232496	0.0212649	0.0224156	0.0189616	0.0225347	0.0193573	0.0216374	0.0169036	0.0232412	0.0234196	0.0233708	1.19417	0.00233232	0.912616	0.156988	0.826745	0.0416889	1.00822	0.89776
Cer d18:1/23:0	0.00863781	0.00803078	0.0087046	0.00819944	0.00745571	0.00669306	0.00714931	0.00601786	0.00741811	0.0058605	0.0067855	0.00535378	0.00736994	0.00776127	0.00767397	1.11261	0.0250238	0.902658	0.171765	0.789285	0.0212548	0.979962	0.752402
Cer d18:1/24:0	0.102076	0.0947117	0.10246	0.0991888	0.0877718	0.0781207	0.0864019	0.0732422	0.0877429	0.0722332	0.0808057	0.0657867	0.0917539	0.0937831	0.0935994	1.07205	0.061635	0.886259	0.0861572	0.783938	0.0102529	0.949648	0.486858
Cer d18:1/24:1	0.0825402	0.0780128	0.0798334	0.0730076	0.0659252	0.0584563	0.0666339	0.0574563	0.0658086	0.0553611	0.0637304	0.0498747	0.0693117	0.0715492	0.0693742	1.14342	0.00262682	0.903268	0.0883306	0.803701	0.028327	0.938897	0.372197
Cer d18:1/25:0	0.00272578	0.00262686	0.00265687	0.00257469	0.00240679	0.00214236	0.00223223	0.00193001	0.00228571	0.00193909	0.00213351	0.00167364	0.002494	0.00249315	0.00246025	1.07548	0.00392436	0.865799	0.0401977	0.771575	0.0132641	0.956553	0.441328
Cer d18:2/22:0	0.00577828	0.00562583	0.00578909	0.00618876	0.00530273	0.00475425	0.00512746	0.00455213	0.00508359	0.00437458	0.0049438	0.00395042	0.0051641	0.00559974	0.0053558	1.0666	0.0588597	0.91585	0.113431	0.823145	0.0389848	1.00782	0.927922
Cer d18:2/23:0	0.00208942	0.00190354	0.00190828	0.00193631	0.00188892	0.00167763	0.00190582	0.00150967	0.00175678	0.00144712	0.00168271	0.00135499	0.00181313	0.00183317	0.00184437	1.07478	0.091401	0.942009	0.411529	0.816805	0.0267534	1.00222	0.961988
Cer d18:2/24:0	0.0229814	0.0212198	0.0220622	0.0250726	0.0211939	0.0191056	0.0216537	0.0180472	0.0215592	0.0182777	0.020612	0.0161213	0.0234223	0.0233857	0.0231838	0.946731	0.0729534	0.875247	0.0706078	0.785963	0.0183836	0.933996	0.428521
Cer d18:2/24:1	0.0175014	0.0165655	0.0172111	0.0170984	0.015453	0.0134003	0.0151126	0.0130704	0.01525	0.0128314	0.0153842	0.0114544	0.0158839	0.0164886	0.0158	1.06446	0.042178	0.901615	0.098814	0.823498	0.0728189	0.9539	0.534843
Cer d19:1/22:0	0.000299245	0.000234259	0.000279809	0.000233041	0.000209797	0.00015514	0.00020134	0.000163221	0.000231775	0.000174293	0.000215151	0.000141814	0.000215099	0.00022756	0.00021062	1.24497	0.0552991	0.912835	0.40624	0.813216	0.135668	0.915346	0.479061
Cer d19:1/24:0	0.00082323	0.000766666	0.000827815	0.000782783	0.000734009	0.000686411	0.000662233	0.000537181	0.000625603	0.000579605	0.000605122	0.000503958	0.000691361	0.00070807	0.00070579	1.14844	0.00688998	0.866901	0.0673571	0.802141	0.0107837	1.04654	0.312851
Cer d19:1/24:1	0.000608669	0.000617021	0.000674051	0.000586276	0.000501647	0.000439077	0.000519105	0.000409273	0.000632575	0.000478153	0.000506796	0.000414247	0.000585096	0.00056938	0.000654579	1.05013	0.41503	0.862856	0.30033	0.77344	0.0225891	0.844088	0.133477
Cer m18:0/22:0	0.000473619	0.000446908	0.000461997	0.000415281	0.000323444	0.000311045	0.00034324	0.000280011	0.000356602	0.000398897	0.000478491	0.000371943	0.000364246	0.000353512	0.000374863	1.26533	0.000614332	0.896791	0.198439	1.14342	0.184054	0.96078	0.691316
Cer m18:0/23:0	0.000116732	0.000104247	0.000123452	9.30473e-05	9.96934e-05	7.95783e-05	8.44574e-05	6.96129e-05	9.63963e-05	9.91255e-05	0.00011072	9.30992e-05	9.9818e-05	9.2158e-05	9.34918e-05	1.20655	0.0322571	0.87739	0.223146	1.06122	0.363403	0.953939	0.529318
Cer m18:0/24:0	0.000936285	0.000829435	0.000911454	0.000751815	0.000662799	0.000578629	0.000662217	0.000541733	0.00062375	0.000732048	0.000868063	0.000701874	0.000667978	0.000706224	0.000714219	1.28191	0.00512316	0.875159	0.0857456	1.10226	0.250881	0.954425	0.574722
Cer m18:0/24:1	0.000745967	0.000670441	0.000717027	0.000546939	0.000486202	0.000419247	0.000478846	0.00038443	0.000469871	0.000600268	0.000678802	0.000538821	0.000551138	0.000547668	0.000540754	1.30122	0.00176798	0.813113	0.0278544	1.10877	0.217229	0.88584	0.167048
Cer m18:1/22:0	0.000763026	0.00075965	0.000735913	0.000707198	0.000676307	0.000556973	0.000623666	0.000527484	0.000596381	0.000728492	0.00078885	0.000603978	0.000598284	0.000628386	0.000661691	1.19606	0.00363441	0.925422	0.239227	1.12337	0.247702	1.0276	0.742473
Cer m18:1/23:0	0.000212895	0.00018116	0.000194427	0.000200586	0.000200961	0.000138325	0.000172296	0.00012838	0.000152264	0.000123725	0.000204566	0.000172778	0.00017682	0.000177276	0.000167683	1.12784	0.0840468	0.868069	0.154067	0.96031	0.785501	1.03468	0.78871
Cer m18:1/24:0	0.00190635	0.00174463	0.00182616	0.0018128	0.00162625	0.00138618	0.00149791	0.00129564	0.00148857	0.00154784	0.00188828	0.00154275	0.00165814	0.00171596	0.00166559	1.0868	0.0436344	0.84968	0.0209651	0.987932	0.869501	0.957447	0.597462
Cer m18:1/24:1	0.00148809	0.00136226	0.00138537	0.001212	0.00112157	0.000981016	0.00114182	0.000915175	0.00104123	0.00116345	0.00142465	0.00111038	0.00113748	0.00122141	0.00125465	1.17218	0.0163555	0.857393	0.0817459	1.02351	0.797374	0.917268	0.258432
DG 32:0 -16:0	0.73633	0.664481	0.765719	0.684242	0.598146	0.536213	0.603275	0.516018	0.631064	0.603662	0.658331	0.534657	0.580385	0.585143	0.599386	1.22756	0.011931	0.991752	0.896804	1.01798	0.784839	1.03042	0.700585
DG 32:1 -16:0	0.487352	0.446923	0.484789	0.425667	0.376984	0.324782	0.397012	0.342139	0.404001	0.385929	0.45807	0.359901	0.388485	0.383711	0.398489	1.21217	0.00385921	0.976482	0.67074	1.02837	0.728079	0.963054	0.650109
DG 32:1 -16:1	0.492848	0.478928	0.514696	0.427829	0.374793	0.319319	0.415071	0.352642	0.412903	0.418383	0.470776	0.363473	0.385841	0.39264	0.413813	1.24673	0.0018502	0.990206	0.868891	1.05061	0.564964	0.940993	0.509741
DG 34:1 [-16:0]	1.3982	1.27945	1.3375	1.2529	1.12599	0.949977	1.15946	1.02289	1.13915	1.15142	1.32108	1.04458	1.11344	1.14137	1.11674	1.19089	0.00374176	0.985157	0.720561	1.04316	0.581436	0.987342	0.879778
DG 34:1 [-18:1]	1.72358	1.5909	1.67038	1.53462	1.40873	1.17571	1.44415	1.22776	1.3966	1.416	1.60752	1.27729	1.40763	1.40047	1.37761	1.19092	0.00254372	0.971997	0.587202	1.0275	0.7103	0.984074	0.843515
DG 34:2 [-16:0]	0.0514615	0.0498195	0.0612819	0.0540147	0.0420184	0.0347697	0.0481718	0.0429516	0.0478095	0.0462846	0.0542625	0.0428771	0.0440614	0.041883	0.0404285	1.28638	0.0318794	1.09939	0.102786	1.13493	0.183154	1.03505	0.808703
DG 34:2 [-16:1]	0.403798	0.371703	0.402665	0.325011	0.285586	0.247976	0.311952	0.266873	0.309421	0.328069	0.372149	0.293296	0.313373	0.305626	0.321847	1.25224	0.00234846	0.944093	0.317213	1.05598	0.49294	0.912555	0.294058
DG 34:2 [-18:1]	0.483388	0.457181	0.472775	0.384142	0.344863	0.298512	0.362748	0.323741	0.363465	0.395068	0.450768	0.344625	0.361201	0.375292	0.376364	1.27001	0.000378009	0.943476	0.208658	1.06973	0.451509	0.923314	0.322498
DG 34:2 [-18:2]	0.0957344	0.0916207	0.101121	0.0894267	0.0839592	0.0724094	0.0808167	0.0655783	0.080891	0.0752366	0.0959034	0.0689499	0.0748366	0.0762585	0.0787561	1.25506	0.00279588	0.98884	0.87781	1.04455	0.699362	1.06937	0.359983
DG 36:1 [-18:0]	0.226562	0.198821	0.223939	0.214155	0.19324	0.167449	0.18574	0.153034	0.1844	0.194695	0.203719	0.167943	0.187923	0.189393	0.182258	1.16039	0.0303498	0.934952	0.328221	1.01212	0.846628	1.02729	0.72874
DG 36:1 [-18:1]	0.224921	0.200683	0.21853	0.215937	0.188923	0.162918	0.181782	0.157929	0.187302	0.189577	0.195933	0.16435	0.192288	0.189143	0.179682	1.14796	0.0277306	0.939229	0.309622	0.979946	0.735681	1.01188	0.894748
DG 36:2 [-18:0]	0.0179531	0.0158459	0.0150389	0.018186	0.0179746	0.0136905	0.0161587	0.0138219	0.0144445	0.0144941	0.0168812	0.0146255	0.0178668	0.0136889	0.0154547	1.03887	0.703654	0.945008	0.570979	0.978526	0.826412	1.06043	0.644425
DG 36:2 [-18:1]	1.51547	1.45906	1.51739	1.34642	1.21412	1.00856	1.23846	1.08812	1.23803	1.34524	1.52253	1.17653	1.26539	1.28615	1.23831	1.18525	0.000582321	0.940569	0.221719	1.06714	0.447663	0.941755	0.499698
DG 36:2 [-18:2]	0.0185841	0.0170863	0.0237571	0.021973	0.0161402	0.0184942	0.0169983	0.0195446	0.0185966	0.0233634	0.0224787	0.0185266	0.0164102	0.0183368	0.0178513	1.12984	0.339725	1.04831	0.419219	1.22378	0.0697575	1.07622	0.49686
DG 36:3 [-18:1]	0.059113	0.0557125	0.0583846	0.0440778	0.0458971	0.0374077	0.046013	0.0385177	0.0469862	0.0497182	0.0566845	0.0419364	0.0442085	0.043546	0.0497327	1.25983	0.00580243	0.956576	0.580886	1.07893	0.483518	0.926505	0.357411
DG 36:3 [-18:2]	0.0798799	0.0774386	0.0837635	0.0686035	0.0611475	0.0479758	0.0661802	0.0581333	0.0671663	0.069451	0.0819237	0.0636379	0.06235	0.0655847	0.0590682	1.28919	0.00238043	1.02394	0.685439	1.14978	0.177524	0.950396	0.650136
DG 36:4 [-20:4]	0.0224589	0.0213621	0.0216444	0.0239139	0.0229805	0.0244377	0.0214358	0.016297	0.0236888	0.019174	0.0281004	0.0186719	0.0193283	0.0221596	0.0246468	0.989878	0.893931	0.928734	0.588282	0.99715	0.986248	1.07859	0.338316
DG 38:4 [-20:4]	0.0198181	0.0221664	0.0273426	0.0185183	0.0192843	0.021067	0.0194016	0.0184608	0.0239677	0.0187036	0.0288057	0.0174822	0.0153116	0.0219998	0.0275138	1.06945	0.737127	0.953796	0.811351	1.00256	0.991741	0.908127	0.611424
DG 38:5 [-20:4]	0.0175979	0.016972	0.022521	0.0160604	0.0156884	0.0129252	0.0155914	0.0137549	0.0195682	0.0150449	0.0238328	0.0131488	0.0175088	0.0188292	0.0192758	1.02656	0.801524	0.879539	0.281581	0.935497	0.737953	0.80329	0.0313926
GM3 d18:1/16:0	0.146142	0.126172	0.116105	0.110277	0.0925422	0.0733006	0.0970597	0.0697124	0.0736885	0.0945746	0.115209	0.0873866	0.075285	0.0843551	0.0676438	1.70896	0.00593235	1.05797	0.677318	1.30749	0.0729638	1.21487	0.237135
GM3 d18:1/18:0	0.0380372	0.0319867	0.0290511	0.0253626	0.0239981	0.0165206	0.0248745	0.0168494	0.017655	0.0219402	0.0269222	0.0228611	0.0209901	0.0219994	0.0160382	1.67845	0.0143644	1.00595	0.972112	1.21508	0.151954	1.11611	0.527856
GM3 d18:1/22:0	0.0225786	0.0213898	0.0188124	0.0232673	0.0179847	0.0149254	0.0161072	0.0143124	0.0154004	0.0186696	0.0238579	0.0168153	0.0176241	0.0187942	0.0155874	1.20719	0.0688987	0.881058	0.126905	1.14108	0.348758	1.08022	0.622443
GM3 d18:1/24:0	0.0536136	0.0483862	0.0392403	0.0474326	0.0403748	0.030721	0.0386474	0.0288099	0.0307951	0.0384349	0.0451453	0.0340377	0.0360992	0.0368472	0.0305911	1.36415	0.0536332	0.948955	0.649619	1.13599	0.282667	1.14479	0.393449
Hex1Cer d18:1/16:0	0.667521	0.643507	0.66507	0.674232	0.611132	0.542725	0.629904	0.524942	0.603997	0.557817	0.612257	0.494055	0.633559	0.641003	0.640454	1.0319	0.0635584	0.918448	0.17545	0.868989	0.0710283	0.954608	0.488757
Hex1Cer d18:1/22:0	0.0739369	0.0725991	0.0744528	0.0808647	0.0752036	0.0640872	0.0737028	0.0633241	0.0723079	0.062909	0.0733016	0.0580868	0.0820955	0.0837422	0.0831797	0.887443	0.000219392	0.840643	0.0158227	0.780256	0.015607	0.884097	0.123954
Hex1Cer d18:1/24:0	0.156203	0.151086	0.157546	0.175265	0.156406	0.138289	0.161678	0.134164	0.154495	0.133213	0.148804	0.119401	0.176805	0.178585	0.178368	0.870872	0.000358404	0.84371	0.0281183	0.75206	0.00659359	0.880473	0.117525
Hex1Cer d18:1/24:1	0.130058	0.127203	0.13013	0.124246	0.110045	0.0998919	0.114293	0.0964388	0.108578	0.0995675	0.113419	0.0905107	0.127293	0.129518	0.125174	1.01415	0.318259	0.835923	0.0181379	0.794527	0.0181512	0.874858	0.0904766
Hex1Cer d18:2/24:0	0.0163746	0.0155834	0.0146409	0.0170735	0.0150125	0.0140041	0.0158939	0.0130377	0.0151282	0.0135711	0.0150682	0.0118212	0.0167389	0.0174774	0.0167612	0.914107	0.0586953	0.864298	0.0601313	0.79369	0.022408	0.904127	0.15649
Hex2Cer d18:1/16:0	0.0620236	0.0592301	0.0598289	0.041415	0.0384159	0.0330164	0.036927	0.0301309	0.0340413	0.0331998	0.0389626	0.0313121	0.032679	0.0349598	0.0333506	1.79309	1.62345e-05	1.00109	0.986813	1.02461	0.747215	1.11742	0.195883
Hex2Cer d18:1/22:0	0.00632417	0.0061373	0.00608129	0.00452155	0.00379054	0.0036936	0.00459431	0.00336873	0.00348291	0.00354752	0.00395416	0.00349539	0.00415626	0.004139	0.00397173	1.5116	2.42351e-05	0.933069	0.526809	0.896476	0.053824	0.978697	0.761344
Hex2Cer d18:1/24:0	0.0135204	0.0120987	0.0120886	0.00920852	0.00830773	0.00734485	0.00826041	0.00730241	0.0086883	0.00725129	0.00872375	0.00682935	0.00878705	0.00840248	0.00905336	1.43687	0.00171856	0.924102	0.215111	0.868974	0.130829	0.947346	0.464586
Hex2Cer d18:1/24:1	0.0133388	0.0125182	0.0130756	0.00825854	0.00799225	0.00679157	0.0067913	0.00623478	0.00693108	0.00700102	0.00780693	0.00645572	0.00797614	0.00783607	0.00792926	1.63986	3.25816e-05	0.840603	0.00433038	0.895634	0.10448	0.970553	0.634127
Hex3Cer d18:1/16:0	0.00922238	0.00866892	0.00826299	0.0035664	0.0027034	0.00275308	0.00297777	0.00247715	0.00286535	0.00440111	0.0051344	0.00378751	0.00252066	0.00277582	0.00231448	3.4364	3.65728e-05	1.09319	0.306767	1.7505	0.00983367	1.18551	0.203512
Hex3Cer d18:1/22:0	0.00167569	0.00102843	0.0014359	0.000221492	0.000321259	0.000491781	0.000556559	0.000629117	0.000557989	0.000429301	0.00106229	0.000365473	0.000327981	0.000732605	0.000278334	3.09205	0.0170756	1.30229	0.407292	1.38699	0.549933	0.772662	0.569816
Hex3Cer d18:1/24:0	0.00328003	0.00315975	0.00356833	0.00126701	0.00113404	0.00100882	0.00161473	0.00119018	0.00147959	0.00199208	0.00201746	0.00173402	0.0014059	0.001156	0.00140493	2.52295	0.000164457	1.08008	0.519978	1.4479	0.00853529	0.859598	0.171724
LPC 14:0	0.154105	0.135505	0.15644	0.080822	0.0692531	0.0682983	0.0746241	0.0506565	0.0658936	0.0624732	0.0745435	0.0580067	0.0532479	0.0600896	0.0635826	2.5212	0.000249924	1.08057	0.567344	1.10233	0.356683	1.2343	0.0518476
LPC 15:0	0.11336	0.102903	0.113086	0.0493623	0.0412978	0.0393615	0.0403066	0.0275773	0.0349138	0.0346646	0.0392575	0.0310248	0.0270167	0.0300761	0.0300144	3.78097	2.30331e-05	1.18013	0.243265	1.2048	0.083069	1.49266	0.0113664
LPC 16:0	1.4003	1.32817	1.47464	0.712737	0.619493	0.591253	0.600543	0.462226	0.599185	0.557477	0.655439	0.499585	0.457076	0.517288	0.552352	2.75304	6.08577e-05	1.08858	0.448116	1.12169	0.310031	1.25988	0.0453973
LPC 16:1	0.674558	0.596753	0.670625	0.33783	0.293005	0.268171	0.288096	0.201098	0.25183	0.246838	0.282752	0.23344	0.224575	0.237315	0.24151	2.76079	8.93456e-05	1.05349	0.651562	1.08478	0.271	1.27809	0.0360999
LPC 17:0	0.135312	0.124435	0.139924	0.0580778	0.0509906	0.0476002	0.0450235	0.0333137	0.0428788	0.0419664	0.0489199	0.0388821	0.0313509	0.0346385	0.0360252	3.91778	3.22557e-05	1.18822	0.172374	1.27206	0.0476455	1.53575	0.00575283
LPC 18:0	0.122712	0.115912	0.13793	0.110379	0.0921562	0.0937549	0.0880629	0.0701996	0.0909839	0.0848933	0.0934058	0.07674	0.0806332	0.0855107	0.0961578	1.43558	0.00875017	0.950228	0.61324	0.972312	0.734072	1.12958	0.201156
LPC 18:1	2.47441	2.19578	2.50538	1.13574	1.01105	0.929782	0.955183	0.713667	0.871124	0.882559	1.05056	0.821499	0.710968	0.766157	0.77061	3.19235	8.13673e-05	1.13001	0.254804	1.22551	0.0763438	1.36874	0.0117555
LPC 18:2	0.0900634	0.0812377	0.0930801	0.0460662	0.0396499	0.0371638	0.0382141	0.0270757	0.0332275	0.0328353	0.0373199	0.0312801	0.0290114	0.0301489	0.0303848	2.95249	8.31704e-05	1.1002	0.409404	1.13278	0.100058	1.37227	0.0144086
LPC 18:3	0.00505604	0.0041675	0.00497133	0.00266398	0.00251384	0.00216328	0.00233706	0.00156813	0.00193119	0.00206145	0.00220985	0.001975	0.00178002	0.0019659	0.00195643	2.4893	0.000612914	1.0235	0.855556	1.09539	0.118326	1.28738	0.0270266
LPC 20:1	0.0568504	0.0524399	0.058299	0.0315635	0.0280655	0.0257448	0.0281104	0.0205818	0.0258077	0.0272897	0.0321486	0.0248875	0.0205942	0.0244709	0.0243775	2.41335	0.000114051	1.07283	0.547279	1.21432	0.116955	1.22942	0.0663414
LPC 20:3	0.0668014	0.060931	0.0645364	0.0274852	0.0237845	0.022154	0.021649	0.0152029	0.0177021	0.019208	0.0227066	0.0185558	0.0145411	0.0159757	0.0153326	4.19348	1.00342e-05	1.18985	0.205592	1.31889	0.0227616	1.60141	0.00487756
LPC 20:4	0.0588078	0.0528122	0.0577602	0.0275881	0.0253091	0.0218232	0.020768	0.0141353	0.0162107	0.0159536	0.0177831	0.0154106	0.015712	0.0165782	0.0164477	3.47534	2.75599e-05	1.04876	0.709197	1.0084	0.867359	1.53311	0.00697752
LPC 20:5	0.00606489	0.00556228	0.00604492	0.00388747	0.00322624	0.00316327	0.0031839	0.00212016	0.00231187	0.00228963	0.00278665	0.0024668	0.00254512	0.00250881	0.00257356	2.31689	3.51358e-05	0.998484	0.991185	0.988934	0.857192	1.34736	0.0190941
LPC 22:5	0.0448691	0.0403789	0.0459671	0.0177784	0.0155102	0.013773	0.0122494	0.00890502	0.0104668	0.0109944	0.0126217	0.0103249	0.00850528	0.0101673	0.00947225	4.66214	4.20902e-05	1.12352	0.343585	1.20594	0.0817084	1.67212	0.00737863
LPC 22:6	0.0395753	0.0357675	0.0376548	0.0184114	0.0165043	0.0146574	0.0144769	0.00992252	0.0119645	0.0136429	0.0151331	0.0131242	0.0103312	0.0117141	0.0113087	3.38783	2.26001e-05	1.09024	0.507334	1.25623	0.017401	1.48627	0.00955198
LPC-O 16:0	0.406774	0.375572	0.416602	0.1487	0.128592	0.123162	0.122166	0.0975416	0.126202	0.113387	0.129459	0.102295	0.0850874	0.0858163	0.0970215	4.47493	1.80248e-05	1.29107	0.056097	1.2882	0.0427544	1.49465	0.00701894
LPC-O 18:1	0.131831	0.125097	0.14044	0.0513084	0.0482974	0.0452174	0.0462048	0.0381253	0.0491423	0.0455592	0.0552481	0.0403453	0.0347491	0.0375181	0.0417885	3.48398	4.23576e-05	1.17024	0.170474	1.23758	0.13437	1.26976	0.0191028
LPC-P 16:0	0.00318236	0.00319773	0.00322317	0.00128477	0.00117854	0.00108041	0.00102733	0.000792623	0.00122954	0.000988263	0.00120321	0.000782648	0.000910803	0.000813482	0.000947894	3.5938	6.41998e-07	1.1412	0.396105	1.113	0.475202	1.32616	0.0151897
LPC-P 18:0	0.128238	0.125595	0.142375	0.052501	0.0487417	0.0449383	0.0466497	0.0382966	0.0479853	0.04545	0.0541148	0.0395823	0.0356634	0.036315	0.041168	3.50173	6.72819e-05	1.17486	0.1321	1.2298	0.130409	1.29196	0.0168548
LPC-P 18:1	0.00140419	0.0012167	0.00142695	0.000470103	0.000463248	0.000405914	0.000444293	0.00032715	0.0004978	0.000353083	0.000436891	0.000336302	0.000305276	0.000273616	0.000398736	4.14047	0.000180311	1.29829	0.196851	1.15205	0.367107	1.36991	0.0477362
LPE 16:0	0.0819844	0.0789633	0.0934603	0.0773631	0.0636791	0.0651896	0.0857459	0.0620253	0.082342	0.0682656	0.0796545	0.0579718	0.0716919	0.0794242	0.08736	1.06681	0.448119	0.964932	0.764099	0.863365	0.232427	0.86479	0.161263
LPE 18:0	0.117601	0.118592	0.143675	0.121884	0.10365	0.108836	0.120023	0.0938574	0.127455	0.105155	0.12248	0.0914157	0.109857	0.119336	0.145274	1.01442	0.901042	0.911521	0.494052	0.852014	0.254218	0.892924	0.324031
LPE 18:1	0.546375	0.489326	0.527985	0.394913	0.330222	0.300769	0.469373	0.258887	0.317603	0.299366	0.360831	0.282416	0.291237	0.41204	0.344411	1.49251	0.0113839	0.998259	0.993649	0.899709	0.454219	0.979208	0.878742
LPE 18:2	0.0264747	0.023075	0.0266988	0.0212677	0.0156489	0.0132002	0.026362	0.01113	0.0149176	0.0133998	0.0158497	0.0144401	0.0170401	0.0200947	0.0178143	1.38762	0.00883743	0.953785	0.864959	0.795092	0.0317701	0.912057	0.563062
LPE 20:4	0.0813003	0.0594475	0.0647657	0.0640816	0.0506664	0.042894	0.0903346	0.0342839	0.0381594	0.0353789	0.0448058	0.0373956	0.0456993	0.0757034	0.0461314	1.2267	0.347791	0.97161	0.942408	0.701829	0.182451	0.940954	0.792064
LPE 22:6	0.0646147	0.0527716	0.0562611	0.059705	0.0491026	0.0379817	0.0777587	0.0317394	0.0377216	0.0360697	0.0424367	0.0320206	0.0423999	0.0683725	0.0477085	1.0957	0.590977	0.928943	0.830951	0.697416	0.132607	0.926228	0.719358
LPE-P 16:0	0.0765041	0.0756622	0.0805607	0.0493433	0.0433755	0.0400276	0.0451015	0.0367455	0.0481945	0.0392016	0.0453646	0.0345232	0.0318967	0.0343035	0.0352401	2.29422	1.73813e-05	1.28195	0.0554078	1.17398	0.148601	1.30861	0.0228082
LPE-P 18:0	0.0288984	0.0281024	0.0294475	0.0244114	0.0216384	0.0206786	0.0228932	0.019064	0.0236516	0.020748	0.0244783	0.0187815	0.0183464	0.0199089	0.0212779	1.4521	0.000652656	1.10205	0.287763	1.07516	0.470415	1.12086	0.162636
LPS 18:0	0.00848766	0.00884332	0.00929051	0.00907656	0.00701809	0.00726244	0.00995256	0.0081898	0.0092297	0.00932166	0.0125383	0.00851986	0.00792136	0.0106472	0.00878517	0.973232	0.785123	1.00067	0.995182	1.11063	0.529714	0.853892	0.266938
LPS 18:1	0.015165	0.0156101	0.0158499	0.0111442	0.00963214	0.00953679	0.00974171	0.00825186	0.00894912	0.0104611	0.0112946	0.00914836	0.00681659	0.00832181	0.00691475	2.11421	9.92887e-05	1.22172	0.066052	1.40135	0.0203506	1.37455	0.0180689
LPS 18:2	0.000485463	0.000440611	0.000571953	0.000807332	0.000508199	0.00048547	0.00043628	0.000490824	0.000346087	0.000280343	0.000292984	0.000295412	0.000124917	0.000339381	0.000510016	1.53752	0.212768	1.30675	0.450064	0.891641	0.768084	1.84848	0.144473
PC 32:0	4.06946	3.762	3.89128	3.42169	3.06662	2.68716	2.97318	2.49209	2.8651	2.90847	3.32624	2.69063	2.98877	3.09892	3.06779	1.28041	0.000839791	0.909877	0.139386	0.974862	0.70609	1.00218	0.976718
PC 32:1	21.1251	19.8131	19.8715	21.1423	18.9475	16.4875	19.5193	16.3125	18.5849	17.3181	19.2674	15.8197	20.0158	20.0257	19.633	1.01902	0.444989	0.911891	0.142237	0.878183	0.0737441	0.948098	0.487242
PC 34:1	24.5831	23.0429	22.8463	26.7207	23.6512	20.9609	24.1303	20.5604	23.4185	20.8227	22.615	18.8971	24.9824	24.1124	23.9005	0.965435	0.259848	0.933063	0.226294	0.853958	0.0340786	0.977223	0.760295
PC 34:2	7.60044	7.06926	7.08054	6.52347	5.98636	4.99229	5.90885	5.0516	5.69329	5.68684	6.99244	5.24003	6.15267	6.70538	6.30915	1.13476	0.0231102	0.868866	0.051781	0.934894	0.492207	0.913129	0.30992
PC 36:0	0.182851	0.172275	0.180653	0.222498	0.199132	0.173723	0.189166	0.161208	0.18307	0.171048	0.204325	0.16229	0.209557	0.225046	0.218168	0.820776	0.00211607	0.8172	0.0143269	0.823662	0.047419	0.91204	0.265017
PC 36:1	1.86443	1.78502	1.88056	2.27005	2.04951	1.77677	1.91803	1.61815	1.87867	1.76671	2.11465	1.67066	2.13639	2.31838	2.26304	0.823187	0.00298151	0.806045	0.0160491	0.826463	0.0554703	0.907489	0.245875
PC 36:2	12.0126	11.5353	11.2574	11.0743	10.4447	8.68411	10.2852	8.95275	9.81931	9.79557	11.6341	8.90918	10.6064	11.4422	10.6367	1.06486	0.114737	0.889	0.0642216	0.92821	0.408467	0.92406	0.340792
PC 36:3	1.2523	1.16048	1.16856	1.07751	1.01256	0.851168	0.977794	0.836918	0.948047	0.932888	1.13991	0.85498	0.98522	1.06034	0.999708	1.17603	0.00870579	0.907229	0.125021	0.961418	0.679576	0.965836	0.651302
PC 36:4	0.461436	0.449998	0.463437	0.515056	0.472954	0.41596	0.436016	0.371865	0.42242	0.389081	0.456825	0.355364	0.462657	0.49295	0.479194	0.958231	0.108688	0.857472	0.0333217	0.837238	0.066508	0.978513	0.749334
PC 38:4	0.335321	0.311513	0.302678	0.322513	0.302348	0.260753	0.277504	0.236499	0.266546	0.249225	0.290865	0.238094	0.278123	0.298493	0.287497	1.09883	0.0667834	0.903296	0.109881	0.900559	0.169332	1.02488	0.726688
PC 38:5	0.333948	0.300622	0.349692	0.3423	0.324944	0.276605	0.271606	0.237999	0.269653	0.246307	0.348145	0.248353	0.298148	0.317225	0.29964	1.07568	0.215653	0.851636	0.0223303	0.921085	0.51996	1.03152	0.664867
PC 38:6	0.281145	0.261315	0.278248	0.337207	0.309009	0.271355	0.278642	0.236409	0.267222	0.241222	0.285557	0.224457	0.308152	0.324511	0.322431	0.859294	0.00508944	0.819053	0.0133767	0.786555	0.0229991	0.96071	0.561028
PC 40:6	0.0474046	0.0436319	0.0473545	0.0703745	0.0619787	0.057087	0.0526804	0.0456561	0.0546348	0.0446739	0.0530887	0.0439326	0.0636039	0.0643381	0.0645777	0.718841	0.000148442	0.794575	0.00859844	0.736004	0.00456086	0.984005	0.804965
PC 40:7	0.141369	0.136012	0.137746	0.158901	0.14662	0.125406	0.130617	0.115596	0.128678	0.119558	0.141668	0.108055	0.144683	0.156662	0.149343	0.921096	0.0363113	0.83182	0.0125717	0.819371	0.0604286	0.956153	0.560378
PC 40:8	0.00373252	0.00331159	0.0037324	0.00345006	0.002649	0.00250687	0.00318377	0.00240762	0.00281075	0.00264779	0.00340693	0.0024657	0.00318642	0.00328288	0.00273019	1.17143	0.0758832	0.913327	0.398642	0.926184	0.53612	0.935479	0.591295
PC-O 32:0	3.09511	2.99986	3.00652	2.00989	1.86317	1.55319	1.98107	1.71014	1.8966	1.89459	2.37206	1.75638	1.59296	1.75392	1.68438	1.80899	1.69892e-05	1.11062	0.115713	1.19712	0.160623	1.07851	0.407673
PC-O 34:1	5.18482	5.03933	4.99066	2.99345	2.77187	2.31765	2.90631	2.49635	2.79532	2.97329	3.71188	2.7303	2.39426	2.64009	2.47335	2.02656	1.022e-05	1.09194	0.181089	1.25411	0.104541	1.07662	0.416246
PC-O 38:6	0.220558	0.208797	0.208202	0.185464	0.174936	0.148547	0.155634	0.13791	0.151104	0.139253	0.167735	0.130563	0.153765	0.163526	0.153496	1.35424	0.000434788	0.944479	0.236192	0.929407	0.397372	1.08106	0.329429
PC-P 32:0	4.80583	4.5974	4.60309	3.01809	2.7911	2.34336	3.04907	2.59562	2.8843	2.80222	3.37064	2.52617	2.43884	2.60905	2.46559	1.86416	1.51852e-05	1.13516	0.076602	1.15779	0.194949	1.08506	0.357733
PC-P 34:2	0.293047	0.281733	0.277833	0.235499	0.212439	0.182489	0.220735	0.195819	0.219538	0.217236	0.260263	0.198507	0.206522	0.219237	0.210777	1.33946	0.000258015	0.999301	0.987542	1.06201	0.519645	0.990401	0.903624
PC-P 36:1	0.155943	0.155866	0.153786	0.145953	0.134184	0.116395	0.139069	0.118468	0.135935	0.142035	0.173188	0.132911	0.134371	0.14315	0.137074	1.12301	0.00320788	0.949051	0.366116	1.0809	0.420516	0.956434	0.539072
PC-P 36:3	0.330264	0.307247	0.300018	0.265506	0.24058	0.208387	0.236481	0.204768	0.22683	0.20233	0.242064	0.185731	0.208295	0.2166	0.209516	1.4778	0.000438789	1.05307	0.313231	0.993245	0.936745	1.1262	0.186001
PC-P 36:4	0.059155	0.054087	0.0545428	0.044487	0.0397695	0.0355464	0.0400378	0.0347007	0.0378128	0.0351482	0.0410525	0.0314199	0.0339117	0.03554	0.0351287	1.60436	0.000238622	1.07622	0.176984	1.02907	0.739808	1.14556	0.12571
PC-P 38:6	0.242743	0.235894	0.230746	0.263772	0.227222	0.2076	0.216597	0.190941	0.212004	0.196486	0.233949	0.189968	0.211259	0.23608	0.24291	1.02772	0.566602	0.897565	0.131157	0.898811	0.236692	1.01209	0.891041
PE 34:1	2.64559	2.60148	2.59047	2.67223	2.46118	2.09976	2.62006	2.20415	2.50941	2.40354	2.69268	2.10543	2.56446	2.57189	2.55187	1.01942	0.0492084	0.953877	0.39619	0.936712	0.393147	0.940811	0.41573
PE 34:2	0.829713	0.813297	0.828429	0.828806	0.76569	0.635029	0.765612	0.644309	0.747917	0.721271	0.820393	0.643581	0.813017	0.838322	0.820922	0.999668	0.977544	0.87282	0.0531052	0.883906	0.137958	0.901817	0.232447
PE 36:1	2.1302	2.07742	2.08165	2.52919	2.34737	1.98986	2.32728	1.95272	2.22354	2.04627	2.3502	1.83348	2.47624	2.47495	2.4119	0.854161	0.000191503	0.883262	0.0652931	0.846106	0.0671756	0.932546	0.358816
PE 36:2	2.87165	2.85083	2.8139	3.10865	2.91728	2.45589	2.828	2.39099	2.68795	2.69542	3.1086	2.40815	3.1295	3.23547	3.08662	0.903168	0.00298635	0.836573	0.0194391	0.868866	0.118015	0.897397	0.179137
PE 36:3	0.321467	0.311765	0.309784	0.332433	0.310695	0.259219	0.313854	0.257499	0.286566	0.280212	0.325184	0.255676	0.309831	0.312538	0.315055	1.00596	0.658637	0.915188	0.180165	0.91855	0.280394	0.962581	0.619546
PE 36:4	0.245799	0.241518	0.237254	0.254202	0.237465	0.198569	0.234041	0.197012	0.219519	0.200017	0.227995	0.180902	0.228027	0.228162	0.226945	1.06066	0.00521602	0.952337	0.370932	0.891355	0.144804	1.0104	0.892739
PE 38:4	0.989297	0.941537	0.960608	1.08325	1.00025	0.859471	0.927686	0.788286	0.899227	0.816501	0.927299	0.724659	0.951562	0.970793	0.962348	1.00234	0.887881	0.906575	0.104277	0.855706	0.0778482	1.0202	0.781723
PE 38:5	0.277348	0.272497	0.27461	0.251554	0.232782	0.207195	0.217672	0.186423	0.208491	0.222067	0.236206	0.177717	0.218191	0.253491	0.247108	1.147	0.0323912	0.852246	0.0682832	0.884807	0.253238	0.962076	0.6179
PE 38:6	0.212893	0.205161	0.212645	0.276313	0.252744	0.221157	0.249131	0.199547	0.244478	0.207438	0.230443	0.186786	0.245814	0.250138	0.249365	0.846216	0.000182903	0.930017	0.334688	0.838124	0.033796	1.00657	0.9238
PE 40:6	0.58555	0.573791	0.576886	0.771907	0.69842	0.607432	0.660465	0.549405	0.639955	0.544981	0.602473	0.485686	0.72148	0.704758	0.70232	0.815682	4.76324e-05	0.86905	0.0551319	0.767251	0.00851187	0.976135	0.741804
PE-P 16:0/18:1	0.607458	0.616473	0.622835	0.787945	0.723632	0.612298	0.734458	0.639013	0.728477	0.664085	0.755574	0.586502	0.787737	0.805515	0.800518	0.771488	1.23482e-05	0.878091	0.0360072	0.838076	0.058255	0.887251	0.156069
PE-P 16:0/18:2	0.0445422	0.044745	0.0467396	0.0555814	0.0527085	0.0443172	0.0552097	0.0477337	0.0561862	0.0496321	0.0588241	0.0437129	0.0554817	0.0581479	0.0590519	0.787732	0.000673977	0.921521	0.191437	0.881212	0.205297	0.883749	0.132128
PE-P 16:0/20:4	0.394988	0.397349	0.397498	0.391881	0.365114	0.317606	0.36531	0.312941	0.357053	0.320261	0.369481	0.283141	0.345328	0.353643	0.347523	1.13697	5.29678e-05	0.989307	0.831689	0.92966	0.384138	1.02686	0.690289
PE-P 16:0/20:5	0.092268	0.0890357	0.0907115	0.0965853	0.0876839	0.0745051	0.0886397	0.0753645	0.0866699	0.0813574	0.090632	0.06743	0.0835415	0.0836601	0.083486	1.08508	0.00160379	0.999946	0.999176	0.955051	0.607192	1.03226	0.695889
PE-P 16:0/22:6	0.328388	0.324925	0.323196	0.312398	0.283358	0.24331	0.265938	0.231769	0.262914	0.235081	0.277188	0.21392	0.252258	0.25934	0.255196	1.2735	1.06836e-05	0.99195	0.862119	0.947046	0.509418	1.09425	0.297542
PE-P 18:0/18:1	0.17954	0.179162	0.179666	0.257161	0.242684	0.205091	0.235904	0.203721	0.230604	0.219272	0.256924	0.193568	0.274642	0.280714	0.271794	0.650871	3.35059e-06	0.810287	0.00709843	0.809726	0.047688	0.852247	0.0607858
PE-P 18:0/18:2	0.0189246	0.019507	0.0189461	0.0261162	0.0240557	0.0214014	0.0267606	0.022166	0.0258832	0.0248605	0.0268968	0.0209494	0.0275718	0.0283197	0.0295033	0.67191	9.54313e-05	0.876047	0.0805354	0.85142	0.0823235	0.838147	0.0354756
PE-P 18:0/20:4	0.159028	0.158352	0.156441	0.186641	0.173688	0.147395	0.1673	0.144945	0.165594	0.149859	0.17237	0.13355	0.170314	0.172299	0.177688	0.910666	0.0026783	0.91839	0.13273	0.87599	0.13398	0.975826	0.739334
PE-P 18:0/20:5	0.0325537	0.0333927	0.0322007	0.0384445	0.0350361	0.0321311	0.035292	0.0304451	0.0358534	0.033386	0.038279	0.0288746	0.0378975	0.0362997	0.03668	0.885187	0.00207839	0.916243	0.157583	0.906766	0.279632	0.952511	0.404962
PE-P 18:0/22:6	0.114694	0.115227	0.112595	0.127629	0.117364	0.09839	0.108552	0.0957414	0.107737	0.0948247	0.113873	0.0871657	0.107944	0.114321	0.11178	1.02536	0.234728	0.934099	0.181112	0.8857	0.193556	1.02795	0.740368
PE-P 18:1/20:4	0.133169	0.1339	0.134525	0.139242	0.129385	0.111973	0.121496	0.104346	0.116566	0.109382	0.127532	0.0960047	0.131358	0.129807	0.127927	1.03213	0.0174439	0.880016	0.0400866	0.855629	0.111247	0.978174	0.742336
PE-P 18:1/22:6	0.106602	0.103459	0.10203	0.100944	0.0921696	0.081782	0.0866035	0.0741686	0.08596	0.081822	0.09329	0.0706484	0.0891035	0.092763	0.0902848	1.14675	0.00152728	0.906599	0.112796	0.903028	0.254908	1.01008	0.87907
PG 34:1	0.899407	0.883461	0.900443	0.908294	0.812791	0.741853	0.898021	0.831471	0.848897	0.86549	0.990434	0.773291	0.876607	0.871069	0.928762	1.00257	0.910701	0.963366	0.294351	0.982356	0.82203	0.92023	0.239966
PG 35:1	0.0402234	0.0403279	0.038286	0.0392704	0.0328174	0.0306338	0.0295107	0.0374253	0.0384021	0.0368339	0.0389092	0.0348169	0.0327408	0.0391174	0.0397996	1.0643	0.364963	0.943401	0.590107	0.990168	0.892391	0.919968	0.43434
PG 36:0	0.0124074	0.0134099	0.0107326	0.0105872	0.0110619	0.00816924	0.0114789	0.00933541	0.0106778	0.0116312	0.0131671	0.0112789	0.0111967	0.012472	0.0127741	1.00294	0.970869	0.86415	0.105076	0.989968	0.87956	0.818223	0.0958544
PG 36:1	0.122844	0.129408	0.125686	0.134529	0.118772	0.108056	0.129113	0.113535	0.11624	0.131582	0.146949	0.119322	0.138142	0.125012	0.140743	0.93573	0.173121	0.888562	0.0933534	0.985036	0.840081	0.894678	0.19418
PG 36:3	0.00668569	0.00598264	0.00817359	0.00475326	0.00595058	0.00439161	0.00720352	0.00599672	0.00605073	0.00546492	0.00713583	0.00559108	0.00629127	0.00478568	0.00597035	1.22259	0.185347	1.12927	0.290618	1.06714	0.617527	0.885504	0.378046
PG 40:6	0.00325503	0.00162913	0.00370103	0.00256177	0.00241137	0.00157488	0.00172684	0.00208383	0.0024574	0.00254555	0.00186389	0.0028697	0.00231961	0.00276947	0.00331732	1.02127	0.93556	0.74563	0.116834	0.865904	0.415012	0.778931	0.215374
PI 34:1	1.52037	1.33932	1.38711	1.47764	1.2986	1.03007	1.38219	1.13612	1.18123	1.24518	1.41823	1.21276	1.21783	1.24095	1.16883	1.17069	0.023869	1.01982	0.775487	1.06852	0.285285	1.04926	0.674712
PI 34:2	0.709295	0.628281	0.627724	0.585951	0.490531	0.423818	0.511341	0.426078	0.48035	0.51008	0.632013	0.496167	0.51332	0.539037	0.441782	1.31534	0.016817	0.948888	0.542699	1.09646	0.408199	1.00412	0.972161
PI 36:1	1.72908	1.47214	1.58257	1.59894	1.3693	1.11603	1.45643	1.25471	1.31424	1.42742	1.82307	1.42714	1.48962	1.38466	1.38246	1.12382	0.0999484	0.94565	0.329415	1.09888	0.362397	0.959483	0.709878
PI 36:2	4.41935	4.0966	3.90127	4.31278	3.67207	3.18603	3.85228	3.33029	3.68195	3.89306	4.82958	3.77712	3.70988	3.85289	3.44205	1.12834	0.0714265	0.987251	0.822468	1.13584	0.232285	1.01509	0.881256
PI 36:3	0.825374	0.75921	0.759086	0.711151	0.64643	0.561432	0.677476	0.575605	0.595756	0.641758	0.912227	0.699741	0.617192	0.643232	0.561936	1.28606	0.00595406	1.01453	0.833323	1.23671	0.168443	1.05304	0.550911
PI 36:4	0.461272	0.426161	0.402459	0.538416	0.472232	0.386986	0.470898	0.36733	0.415546	0.414284	0.477988	0.427432	0.460216	0.442814	0.418305	0.976203	0.643409	0.948869	0.524016	0.998766	0.982203	1.05774	0.605874
PI 38:4	6.09787	5.7871	5.51554	7.18926	6.00225	5.64148	6.03895	5.2114	5.82152	5.92831	6.93717	5.7888	6.44048	6.1695	5.86932	0.941622	0.201649	0.923838	0.190052	1.00947	0.890468	1.01914	0.823723
PI 38:5	1.38434	1.25861	1.24337	1.45904	1.24319	1.05309	1.2366	0.993808	1.10124	1.16494	1.41358	1.21779	1.23776	1.29368	1.143	1.05766	0.322884	0.906708	0.240037	1.03317	0.666546	1.02201	0.840087
PI 38:6	0.171885	0.127731	0.143607	0.152897	0.135218	0.132885	0.129161	0.109515	0.123903	0.135773	0.161142	0.126997	0.137811	0.137108	0.129025	1.09724	0.377952	0.897597	0.101695	1.04943	0.564772	1.04222	0.457389
PI 40:5	0.552254	0.559818	0.506042	0.722941	0.606177	0.573773	0.606403	0.55598	0.603844	0.55434	0.667907	0.551405	0.628158	0.61974	0.566432	0.891851	0.0630549	0.973487	0.561327	0.97758	0.768006	1.04881	0.581197
PI 40:6	0.0827994	0.0823393	0.0483744	0.0577743	0.0695867	0.0558363	0.0688182	0.059595	0.0643709	0.046318	0.0795527	0.0634302	0.0638159	0.077429	0.0311323	1.23864	0.485244	1.11839	0.652316	1.09818	0.7533	1.06277	0.814487
PS 34:1	2.5639	2.31132	2.24329	2.17575	1.94637	1.7063	2.09918	1.86215	1.99442	1.95171	2.18666	1.80739	1.88109	1.94884	1.81881	1.2602	0.00939155	1.05435	0.260697	1.05258	0.444092	1.03181	0.692113
PS 36:1	1.9073	1.7176	1.64712	1.86005	1.69386	1.47482	1.66546	1.51796	1.6251	1.47395	1.70572	1.41138	1.68956	1.85045	1.62883	1.01996	0.752964	0.930288	0.20502	0.888217	0.158592	0.972893	0.736937
PS 36:2	1.46274	1.34511	1.26029	1.11645	0.999696	0.87967	1.05129	0.936837	1.01767	1.02954	1.19331	0.978722	1.00406	1.0643	0.952692	1.3466	0.0064657	0.994953	0.918821	1.05976	0.452224	0.991649	0.916761
PS 38:3	0.166445	0.154438	0.149942	0.160138	0.140206	0.121305	0.142044	0.125675	0.127865	0.122291	0.150518	0.115398	0.130363	0.141522	0.127031	1.18026	0.0220445	0.991649	0.877259	0.973158	0.773726	1.05699	0.563166
PS 38:4	0.126228	0.11524	0.107048	0.119626	0.0993793	0.0915351	0.101686	0.091595	0.0994128	0.0970837	0.107024	0.089385	0.0957815	0.108104	0.09984	1.14747	0.0876204	0.963677	0.481319	0.966307	0.614883	1.02244	0.815579
PS 38:5	0.0236813	0.0214212	0.0202141	0.0196638	0.0179582	0.0145989	0.0176647	0.0173456	0.018201	0.0185535	0.0205988	0.0158051	0.0171502	0.0187225	0.0175315	1.22306	0.02397	0.996391	0.910251	1.02908	0.742005	0.977844	0.81303
SM 32:0	0.0234116	0.0210894	0.0232828	0.0221093	0.018651	0.0179459	0.0175952	0.0154728	0.0180108	0.0174173	0.021423	0.0163725	0.0189732	0.0190856	0.0204242	1.15904	0.0249152	0.873395	0.0540356	0.944084	0.535087	1.00382	0.959217
SM 32:1	0.219737	0.209326	0.211088	0.194727	0.179562	0.161922	0.178479	0.147091	0.174271	0.172888	0.19416	0.161031	0.179621	0.1885	0.191565	1.14377	0.00508588	0.893072	0.129397	0.943526	0.365523	0.958055	0.483061
SM 32:2	0.00742874	0.00699655	0.00739691	0.00674081	0.00626202	0.00620253	0.00605911	0.00522676	0.00638077	0.00623707	0.00649868	0.00581158	0.00553726	0.00613331	0.00674923	1.18471	0.0394623	0.959112	0.635768	1.00692	0.92109	1.04265	0.537905
SM 33:1	0.234864	0.220075	0.222056	0.214248	0.197115	0.17102	0.193554	0.165443	0.189002	0.191608	0.218394	0.176506	0.201539	0.209255	0.212053	1.08694	0.0321894	0.879832	0.054439	0.941657	0.392351	0.935034	0.356607
SM 34:0	1.33804	1.23537	1.27273	1.1483	1.02779	0.889146	1.01717	0.851184	0.988836	1.03232	1.1707	0.946023	1.11421	1.16828	1.12013	1.13035	0.0128518	0.839705	0.0282048	0.925475	0.279556	0.900848	0.216996
SM 34:1	15.1719	14.8584	14.7293	13.3319	12.3697	10.5036	12.1325	10.2625	11.8354	11.9298	14.1402	11.0135	13.049	13.9618	13.4699	1.1057	0.00840222	0.845597	0.0308185	0.916077	0.305615	0.894379	0.177176
SM 34:2	0.382052	0.373922	0.376852	0.360035	0.335581	0.296263	0.336359	0.287786	0.330499	0.330273	0.374164	0.297502	0.343468	0.36058	0.358374	1.06627	0.0162171	0.898555	0.0911829	0.94307	0.42741	0.933601	0.290822
SM 36:0	0.668058	0.650645	0.639519	0.442367	0.40211	0.347801	0.417063	0.350536	0.400143	0.382192	0.439342	0.341636	0.3571	0.374294	0.354885	1.80269	9.47389e-06	1.07499	0.263368	1.07078	0.426677	1.09758	0.276684
SM 36:1	1.2533	1.20104	1.21818	1.05553	0.968064	0.839234	0.962454	0.810501	0.93524	0.973469	1.15775	0.90971	1.0613	1.15338	1.11451	1.10313	0.0205607	0.81347	0.0184065	0.913416	0.290811	0.859919	0.0850171
SM 36:2	0.655008	0.642551	0.631649	0.537955	0.490731	0.422621	0.495184	0.425979	0.488504	0.503552	0.585318	0.444849	0.523816	0.560065	0.536505	1.19059	0.00121559	0.869958	0.0454206	0.946514	0.530231	0.895655	0.18381
SM 38:1	0.0313366	0.0348913	0.06766	0.0552417	0.052419	0.0470123	0.0543414	0.0395202	0.0502289	0.0499279	0.0620474	0.0530796	0.0521611	0.0498306	0.0569015	0.842628	0.517141	0.906839	0.369406	1.03878	0.64923	0.973441	0.681741
SM 38:2	0.0597462	0.0558861	0.054753	0.0473935	0.042096	0.0386767	0.0411125	0.0337111	0.0401625	0.042182	0.0457779	0.0371956	0.0390377	0.0414124	0.0401619	1.41267	0.00056275	0.953356	0.482339	1.03767	0.588872	1.06263	0.392044
SM 40:1	0.23274	0.223773	0.225209	0.221379	0.199412	0.176817	0.193751	0.158081	0.188414	0.185875	0.221161	0.174072	0.211771	0.231492	0.218325	1.03043	0.355606	0.81659	0.0320386	0.878354	0.154161	0.903293	0.205222
SM 40:2	0.175372	0.168049	0.173373	0.146904	0.134826	0.116976	0.131395	0.112162	0.130374	0.131724	0.161011	0.122096	0.137065	0.153074	0.14483	1.18812	0.00594666	0.859674	0.0589268	0.953704	0.621947	0.916631	0.286855
SM 41:1	0.161615	0.153268	0.149728	0.118939	0.111854	0.0936458	0.111529	0.0921271	0.100528	0.112581	0.139824	0.105013	0.100256	0.110068	0.100615	1.49422	0.000425618	0.978271	0.745372	1.14948	0.233458	1.04341	0.61195
SM 42:1	0.322153	0.311763	0.311172	0.355852	0.317854	0.278954	0.313496	0.261986	0.307426	0.278778	0.321083	0.254905	0.348839	0.355942	0.341518	0.903267	0.00353722	0.843839	0.0314905	0.816942	0.0321053	0.910503	0.239141
SM 42:2	0.820985	0.794726	0.793734	0.74374	0.69059	0.587548	0.669678	0.561541	0.654771	0.647399	0.766586	0.591327	0.764031	0.803777	0.764609	1.03302	0.181531	0.808599	0.0148638	0.859757	0.110338	0.86686	0.0957933
SM 42:3	0.193222	0.187551	0.189433	0.16965	0.155446	0.136918	0.160515	0.133536	0.151998	0.153052	0.183548	0.141059	0.168619	0.181515	0.173898	1.08811	0.0198427	0.851186	0.0417867	0.911507	0.306241	0.88165	0.112341
Sph d18:1	0.102581	0.0943933	0.102833	0.0434049	0.0388763	0.0346664	0.04069	0.033819	0.038816	0.0390378	0.0453089	0.032534	0.0320104	0.032826	0.0341623	3.02839	1.92706e-05	1.14471	0.089916	1.18063	0.1863	1.18131	0.082829
TG 48:1 [-14:0]	0.00691112	0.00710401	0.00803323	0.00893408	0.0080743	0.00723031	0.0100309	0.00828507	0.0103878	0.00958913	0.0123173	0.00818202	0.0091947	0.00939383	0.0100596	0.769626	0.00713706	1.00194	0.98015	1.05027	0.718717	0.846082	0.0576644
TG 48:1 [-16:0]	0.015522	0.0168219	0.0183428	0.0185353	0.0166969	0.0166273	0.0221514	0.0179791	0.0234067	0.0208029	0.0263976	0.0179435	0.0201163	0.0208598	0.0244725	0.774449	0.0352484	0.970794	0.778899	0.995344	0.97303	0.79237	0.0378904
TG 48:1 [-16:1]	0.00586191	0.00613926	0.00645774	0.00669756	0.00611548	0.00526736	0.00776028	0.00641097	0.00786625	0.00696488	0.00904755	0.00625623	0.00700067	0.0071875	0.00814593	0.82649	0.0306158	0.98672	0.874552	0.99707	0.98202	0.809543	0.0602863
TG 48:1 [-18:1]	0.005914	0.00636013	0.00695653	0.00735472	0.00651477	0.00599585	0.00815279	0.00666216	0.00832499	0.00812231	0.00957385	0.00679319	0.00717176	0.00796369	0.00911768	0.792915	0.059211	0.954101	0.65637	1.00974	0.939929	0.819084	0.101333
TG 48:2 [-14:0]	0.00116344	0.00121541	0.00135178	0.00118635	0.00116353	0.00101245	0.00144041	0.00115947	0.00164508	0.00156082	0.00195636	0.00125572	0.00132259	0.00131175	0.00147956	0.906832	0.17704	1.03185	0.786519	1.16018	0.354483	0.817308	0.0311747
TG 48:2 [-16:0]	0.00145343	0.00158264	0.00166204	0.00147517	0.00152324	0.00130492	0.00168646	0.0014489	0.00182624	0.00171447	0.0021312	0.00147912	0.00177525	0.00170023	0.00201267	0.856046	0.078553	0.904057	0.292472	0.970234	0.810516	0.784113	0.026523
TG 48:2 [-16:1]	0.00289414	0.0032302	0.00333093	0.00324625	0.00288409	0.00259123	0.00388579	0.00323156	0.00377107	0.00388886	0.00476114	0.00325546	0.0031397	0.0035179	0.00393655	0.892499	0.22573	1.02778	0.764598	1.12378	0.42574	0.823244	0.104349
TG 48:2 [-18:1]	0.00121143	0.00132892	0.00153078	0.00125433	0.00115014	0.00109178	0.00161232	0.0013632	0.00183455	0.00166279	0.002181	0.00143105	0.00140199	0.00146788	0.00178296	0.874979	0.26589	1.0338	0.785235	1.13369	0.455091	0.751427	0.0383952
TG 50:1 [-16:0]	0.0547443	0.0586431	0.0625754	0.0763411	0.0681996	0.0621155	0.0787432	0.0675963	0.0868196	0.0778143	0.0964703	0.0654248	0.0777144	0.0812476	0.09233	0.700233	0.00711327	0.927841	0.44269	0.953908	0.720132	0.822375	0.0691506
TG 50:1 [-18:1]	0.0258252	0.0270095	0.0290915	0.0347608	0.0317871	0.0289597	0.0373047	0.0312234	0.0397118	0.0358911	0.0448349	0.0303637	0.036511	0.0371807	0.0433644	0.699888	0.0079426	0.924684	0.428286	0.949029	0.696761	0.815913	0.059311
TG 50:2 [-16:0]	0.0107101	0.0119149	0.0126058	0.0132918	0.0123765	0.010973	0.0158757	0.0128804	0.0159495	0.0152783	0.0203545	0.0127138	0.0140494	0.015018	0.0165827	0.771757	0.0197091	0.979308	0.813782	1.05907	0.723024	0.802654	0.0397883
TG 50:2 [-16:1]	0.009972	0.0108538	0.0122976	0.0120095	0.0111802	0.00974968	0.0133498	0.0122471	0.0147635	0.0142471	0.0187402	0.0120951	0.0118215	0.013315	0.0154448	0.816221	0.117802	0.994556	0.956842	1.11091	0.536552	0.811686	0.109422
TG 50:2 [-18:1]	0.013271	0.0141546	0.0153014	0.0150756	0.013956	0.0126743	0.0181888	0.0153702	0.0193143	0.0186224	0.0243793	0.0156396	0.0160696	0.0174648	0.0205479	0.790037	0.0591381	0.977646	0.830891	1.0843	0.626344	0.771156	0.050767
TG 50:2 [-18:2]	0.00118497	0.00122155	0.00130194	0.00158625	0.00153042	0.00133119	0.00154084	0.00151756	0.00180367	0.00148035	0.00185337	0.00119455	0.00154525	0.00164903	0.00177532	0.746229	0.0049652	0.978364	0.767595	0.911193	0.506807	0.895014	0.163599
TG 50:3 [-16:0]	0.000671855	0.000663978	0.00074437	0.000602952	0.000679649	0.000578863	0.00073797	0.000679688	0.000905596	0.000811971	0.000909255	0.000568384	0.000740046	0.000760601	0.000928623	0.856308	0.147832	0.956359	0.715465	0.942509	0.71256	0.766264	0.0476185
TG 50:3 [-16:1]	0.00207073	0.00235744	0.00248935	0.00215743	0.00208823	0.00181054	0.0026974	0.00220977	0.00285518	0.00261454	0.00355111	0.00228617	0.00224797	0.00229201	0.00270414	0.954916	0.598666	1.07154	0.51571	1.16672	0.377393	0.836015	0.0924562
TG 50:3 [-18:1]	0.00119297	0.00130587	0.0015245	0.00121634	0.00127296	0.00103837	0.00146218	0.00127298	0.00143838	0.00158596	0.00195956	0.00127729	0.00135474	0.00146826	0.00147525	0.936042	0.431509	0.970985	0.590515	1.12204	0.433612	0.820723	0.0335066
TG 50:3 [-18:2]	0.000521938	0.000675695	0.000690155	0.000657604	0.000500763	0.000591043	0.000787469	0.00063623	0.000815709	0.000703061	0.000893424	0.000650969	0.000554927	0.000735767	0.000707737	0.944635	0.660232	1.12058	0.367492	1.12461	0.421024	0.875391	0.314761
TG 52:1 [-16:0]	0.0203382	0.0211615	0.0235682	0.0320155	0.0290534	0.0262888	0.0308411	0.0264519	0.0331938	0.0306151	0.036958	0.0270424	0.0334551	0.0349697	0.0398675	0.600854	0.00264376	0.835579	0.0983997	0.873705	0.261024	0.806684	0.0518203
TG 52:1 [-18:0]	0.0207988	0.0214663	0.0234518	0.0321353	0.029058	0.0269038	0.0302282	0.0254509	0.0330616	0.0304213	0.0368851	0.0266974	0.0336807	0.0361354	0.0404696	0.595878	0.00225575	0.804644	0.0734526	0.852367	0.203821	0.798808	0.0415505
TG 52:1 [-18:1]	0.0167031	0.0185758	0.0195319	0.0272257	0.0245318	0.0223629	0.0252417	0.0216047	0.0272158	0.025362	0.0310516	0.0225554	0.0277069	0.0292193	0.0337879	0.604214	0.00397727	0.816435	0.0868506	0.870527	0.274743	0.817076	0.0744964
TG 52:2 [-16:0]	0.0254128	0.0274156	0.0304701	0.0341692	0.0323263	0.0296336	0.0387484	0.0337657	0.0412149	0.0398674	0.0504177	0.0331507	0.0382485	0.040931	0.0474887	0.657611	0.00971169	0.89785	0.286705	0.974482	0.859903	0.758904	0.028727
TG 52:2 [-18:0]	0.00294829	0.0032978	0.00354209	0.00419822	0.00385671	0.0035125	0.00423516	0.00360235	0.00440978	0.00428687	0.00526236	0.00367917	0.00457858	0.00455725	0.00524404	0.680686	0.00571578	0.851697	0.099789	0.919925	0.496163	0.804419	0.0353673
TG 52:2 [-18:1]	0.0505811	0.0545208	0.0590965	0.0689111	0.0639182	0.0558679	0.0750903	0.0667449	0.0827666	0.0784048	0.10187	0.067268	0.0763818	0.0826808	0.0911864	0.65614	0.00439344	0.897513	0.246869	0.989184	0.938921	0.754038	0.0231577
TG 52:2 [-18:2]	0.000790598	0.000784405	0.000960852	0.00108949	0.0010671	0.00102358	0.000979509	0.000933485	0.00115882	0.000996668	0.0011709	0.000978996	0.00123866	0.00127133	0.00146153	0.63851	0.00611129	0.773461	0.037356	0.792281	0.0411858	0.800745	0.0216398
TG 52:3 [-16:0]	0.00253812	0.00240719	0.00267806	0.00315517	0.00276283	0.00273077	0.00295722	0.00256439	0.00343113	0.00327026	0.00371546	0.00262437	0.00299212	0.00336101	0.00366432	0.761009	0.0189535	0.893715	0.325732	0.959335	0.73332	0.86337	0.127089
TG 52:3 [-18:1]	0.00823248	0.00978835	0.0106369	0.0101911	0.0093587	0.00821266	0.0120852	0.0103798	0.0124615	0.0134721	0.0166428	0.010799	0.0107412	0.0117919	0.0131948	0.80211	0.0780171	0.977569	0.793917	1.14515	0.398907	0.777052	0.0437914
TG 52:3 [-18:2]	0.002138	0.00229886	0.00268909	0.00283125	0.00226731	0.00216704	0.00270459	0.00245088	0.00284033	0.00280045	0.00371297	0.0023421	0.00257161	0.00312826	0.00312337	0.807634	0.083618	0.90622	0.272891	1.00366	0.981797	0.823461	0.134404
TG 52:4 [-16:1]	0.000356846	0.000473447	0.000513241	0.000474763	0.00035001	0.000322055	0.000510602	0.000437886	0.000517936	0.000471713	0.000613818	0.000439731	0.000476607	0.000506297	0.000449808	0.937756	0.581853	1.02353	0.729656	1.0646	0.610617	0.80046	0.127634
TG 52:4 [-18:1]	0.0004034	0.000521656	0.000588952	0.000505422	0.000431498	0.00035981	0.000590088	0.000485864	0.000597527	0.000535533	0.000603857	0.00040907	0.000450069	0.000381937	0.000623459	1.04022	0.839051	1.14979	0.417307	1.06389	0.752547	0.890939	0.559741
TG 52:4 [-18:2]	0.000542037	0.000616346	0.00054596	0.000651161	0.00047263	0.000450981	0.000671218	0.000462397	0.000593567	0.000672712	0.000802535	0.000500745	0.000537882	0.000591963	0.000486459	1.05447	0.492246	1.0686	0.616283	1.22254	0.264895	0.974304	0.853611
TG 54:2 [-18:0]	0.00744516	0.00787843	0.00843062	0.0115834	0.0103183	0.00940292	0.0108251	0.00928148	0.0116813	0.0114108	0.014481	0.0100299	0.0124623	0.0134856	0.0149863	0.580301	0.00189035	0.776559	0.0397971	0.877544	0.329385	0.764753	0.0294783
TG 54:2 [-18:1]	0.0154016	0.0164324	0.0179414	0.0235162	0.0217571	0.019288	0.0238549	0.0208268	0.0245536	0.0245558	0.0311317	0.0213555	0.0255016	0.0279395	0.0309148	0.590063	0.00263744	0.820752	0.0600521	0.913307	0.498127	0.765343	0.0294242
TG 54:3 [-18:0]	0.000895191	0.000931913	0.00104722	0.00135964	0.00134397	0.00111806	0.00115532	0.00101449	0.00128494	0.00120322	0.0015188	0.00106574	0.00143824	0.00149233	0.00157541	0.637892	0.00086028	0.766707	0.0161864	0.84061	0.162256	0.848135	0.0598985
TG 54:3 [-18:1]	0.0221367	0.0253424	0.0271911	0.0284385	0.0280309	0.0231371	0.0341588	0.0291984	0.0362492	0.0364652	0.0491289	0.0316958	0.0326175	0.0352017	0.0393459	0.696777	0.0115599	0.929466	0.428917	1.09448	0.576525	0.742839	0.0240557
TG 54:3 [-18:2]	0.000681904	0.000820706	0.000858318	0.00112815	0.000973781	0.000915533	0.0010516	0.000884638	0.00106062	0.000970481	0.00135588	0.000926302	0.00108936	0.00115082	0.00130689	0.6656	0.00929328	0.844884	0.10105	0.917	0.551221	0.850692	0.123293
TG 56:5 [-20:4]	0.000257585	0.000286373	0.000334044	0.000387453	0.000505808	0.000354243	0.000387162	0.000304034	0.000348854	0.000366792	0.00045943	0.000321556	0.000427415	0.000526703	0.000552901	0.582609	0.00904528	0.690138	0.0260959	0.761621	0.0981747	0.827795	0.221574
TG 56:6 [-20:4]	0.000182114	0.000178047	0.000120416	0.000200836	0.000210123	0.000206352	0.000194505	0.000208426	0.000176803	0.000200305	0.000186049	0.000154692	0.000211442	0.000211952	0.000226962	0.738945	0.0512602	0.891411	0.0878285	0.831922	0.0646645	0.949188	0.128427

## Sheet: Rescued fibroblast
Conc (nmol/g of protein)	need to decide what statistical test for Figure S2A: One way ANOVA or 2 way ANOVA
																			Average value						Fold change				Fold change				Fold change
sample name	IRES-00123	IRES-00123	IRES-00123	IRES-15308	IRES-15308	IRES-15308	Spns1-36852	Spns1-36852	Spns1-36852	IRES-36852	IRES-36852	IRES-36852	Spns1-05722	Spns1-05722	Spns1-05722	IRES-05722	IRES-05722	IRES-05722	IRES-00123	IRES-15308	Spns1-36852	IRES-36852	Spns1-05722	IRES-05722	36853 Spns1 vs 36852 IRES	P Value	05722 Spns1 vs 05722 IRES	p value	36852 IRES vs 00123 IRES	p value	36852 Spns1 vs 00123 IRES	p value	05722 IRES vs 15308 IRES	p value	05722 Spns1 vs 15308 IRES	p value
AcylCarn 12:0	0.008873	0.006423	0.006395	0.010071	0.010526	0.011119	0.002091	0.001844	0.001835	0.002955	0.003243	0.002756	0.002282	0.002716	0.002401	0.003764	0.005963	0.004719	0.00723	0.010572	0.001923	0.002985	0.002466	0.004815	0.644401	0.002956	0.512199	0.022443	0.412804	0.007008	0.266011	0.003011	0.455473	0.001225	0.233293	1.6e-05
AcylCarn 14:0	0.021632	0.016329	0.016258	0.022276	0.02368	0.024209	0.010472	0.009702	0.008905	0.010318	0.011247	0.010344	0.010843	0.011852	0.011469	0.012371	0.017342	0.014541	0.018073	0.023388	0.009693	0.010636	0.011388	0.014751	0.911313	0.15889	0.772004	0.083834	0.58852	0.01463	0.536325	0.010309	0.6307	0.005082	0.486903	5e-05
AcylCarn 16:0	0.088673	0.068776	0.067831	0.100788	0.107073	0.106062	0.042223	0.045262	0.039573	0.035391	0.040622	0.034411	0.053131	0.058578	0.0588	0.042908	0.063865	0.053519	0.075094	0.104641	0.042353	0.036808	0.056836	0.053431	1.15064	0.093837	1.06374	0.618968	0.490161	0.005617	0.563999	0.009426	0.510607	0.001289	0.543154	5.9e-05
AcylCarn 18:1	0.056295	0.044521	0.043731	0.068144	0.072635	0.074762	0.021693	0.022948	0.020009	0.027544	0.03285	0.027794	0.032877	0.038218	0.036873	0.035788	0.056939	0.046169	0.048182	0.071847	0.02155	0.029396	0.03599	0.046299	0.733096	0.0152	0.777335	0.177824	0.610098	0.013105	0.44726	0.003033	0.644405	0.016324	0.500919	0.000143
BMP 40:6 [18:0]	0.39587	0.460912	0.643048	0.64443	0.381678	0.992862	0.733716	0.96254	0.637619	0.399161	0.590704	0.387758	0.723611	1.0311	0.939949	0.481057	0.694803	0.233776	0.499944	0.67299	0.777959	0.459207	0.898219	0.469879	1.69413	0.052379	1.9116	0.056773	0.918518	0.701886	1.55609	0.084004	0.698196	0.411098	1.33467	0.321216
BMP 40:8 [18:2]	2.37759	1.81719	2.09809	1.44561	1.83146	1.99448	1.21428	1.65908	1.2998	1.84264	1.79057	1.53957	1.67503	1.78408	1.6704	2.07209	2.8344	2.10088	2.09762	1.75719	1.39105	1.72426	1.70984	2.33579	0.806752	0.114034	0.732016	0.068061	0.822006	0.116396	0.663155	0.028822	1.32928	0.12399	0.973053	0.790746
BMP 40:8 [22:6]	1.41873	0.912077	0.827711	0.632372	0.932005	1.06641	0.74573	0.686684	0.635865	0.812245	0.969563	0.786972	1.04043	1.03769	0.741653	0.773832	1.18769	1.11613	1.05284	0.876928	0.689426	0.85626	0.939925	1.02588	0.80516	0.063105	0.916212	0.623107	0.813286	0.366448	0.654825	0.124294	1.16986	0.456803	1.07184	0.717398
BMP 44:12 [22:6]	15.7341	12.7162	12.7601	17.5296	19.8695	23.0232	13.3828	14.6302	11.4315	17.0042	15.4673	15.0238	13.7477	13.7263	13.1447	16.1548	18.3032	16.0064	13.7368	20.1408	13.1482	15.8318	13.5396	16.8215	0.830493	0.072509	0.804898	0.012911	1.15251	0.146559	0.957152	0.68859	0.835197	0.13174	0.672248	0.014663
CE 18:1	8.56764	4.0463	4.75538	5.63567	5.91396	5.86258	7.11462	8.1809	5.90635	8.66041	9.87121	10.9417	8.14662	7.0533	7.77459	7.48518	7.36674	8.01571	5.78977	5.80407	7.06729	9.82444	7.65817	7.62254	0.719358	0.041434	1.00467	0.929426	1.69686	0.059953	1.22065	0.456152	1.31331	0.001111	1.31945	0.005049
CE 18:2	4.07649	1.90829	2.53218	2.87762	2.94111	2.87079	3.17856	3.46695	3.17631	3.64127	3.97401	4.13619	3.49151	2.81035	3.74568	3.56024	3.41355	4.30682	2.83899	2.89651	3.27394	3.91716	3.34918	3.7602	0.835796	0.021186	0.890691	0.354673	1.37977	0.17804	1.15321	0.540986	1.29818	0.035779	1.15628	0.181407
CE 18:3	0.796011	0.350139	0.390531	0.397997	0.480016	0.517757	0.590228	0.516059	0.588669	0.760104	0.667654	0.914334	0.595754	0.586985	0.711166	0.56746	0.731192	0.750121	0.512227	0.465257	0.564985	0.780697	0.631302	0.682924	0.723693	0.046943	0.924409	0.504359	1.52412	0.167664	1.103	0.733442	1.46785	0.032745	1.35689	0.035874
CE 20:3	4.78045	2.39548	3.83944	3.77835	3.32675	3.26311	3.37711	3.47601	3.35208	2.72308	3.34563	3.07689	4.10121	3.51581	4.66382	2.94836	3.31513	3.60614	3.67179	3.45607	3.40173	3.04853	4.09361	3.28988	1.11586	0.127646	1.24431	0.103295	0.830258	0.433526	0.92645	0.717233	0.951912	0.542617	1.18447	0.15908
CE 20:4	13.9907	6.27198	8.09607	6.73016	7.27834	6.78867	8.07126	7.92981	7.81059	6.53993	8.89612	8.60627	8.2416	8.5739	9.975	7.24945	8.7208	8.93347	9.45291	6.93239	7.93722	8.01411	8.93017	8.30124	0.990406	0.922835	1.07576	0.448881	0.847792	0.587762	0.839658	0.550902	1.19746	0.069963	1.28818	0.023277
CE 20:5	8.65092	3.98027	5.70818	3.87698	3.42845	3.75863	4.15747	4.19547	3.99437	2.73299	3.17442	3.01986	5.02904	5.05538	6.21531	3.0021	3.42808	3.53198	6.11313	3.68802	4.11577	2.97576	5.43325	3.32072	1.3831	0.001352	1.63617	0.007545	0.486782	0.083782	0.673268	0.217179	0.900407	0.155873	1.47321	0.01347
CE 22:4	9.49252	5.00294	5.98579	6.60622	4.75948	6.01648	5.56234	5.72313	4.83388	4.52796	5.32773	3.98588	7.02884	7.14537	8.03213	5.68822	6.37398	6.26131	6.82708	5.79406	5.37312	4.61386	7.40211	6.10784	1.16456	0.186049	1.2119	0.027434	0.675816	0.193395	0.787029	0.354527	1.05415	0.619858	1.27754	0.063147
CE 22:5	18.9175	8.20247	10.9098	10.4902	9.30092	9.71106	10.7835	9.63974	8.86638	7.69088	8.70343	6.2025	14.2815	12.5101	13.4593	7.65713	10.3087	9.54763	12.6766	9.83405	9.76322	7.53227	13.417	9.17115	1.29619	0.07139	1.46295	0.010677	0.594187	0.193794	0.770177	0.422619	0.932591	0.484747	1.36434	0.004436
CE 22:6	21.9219	10.9692	14.9625	11.8701	12.181	12.291	15.5709	15.8451	13.3857	11.4978	13.2745	11.9868	15.7712	15.7613	17.727	11.14	11.5425	12.9977	15.9512	12.114	14.9339	12.253	16.4198	11.8934	1.21879	0.046507	1.38058	0.006331	0.768158	0.317882	0.936226	0.772832	0.98179	0.722192	1.35544	0.002942
CE 24:4	2.86582	1.40333	2.06872	1.60246	1.43842	1.53726	1.67081	1.59646	1.43711	1.0967	1.25124	1.09138	2.25284	2.02703	2.57156	1.47884	1.70545	1.83397	2.11262	1.52605	1.56813	1.14644	2.28381	1.67275	1.36783	0.008224	1.3653	0.03189	0.542661	0.085909	0.742267	0.272557	1.09614	0.268412	1.49655	0.010087
CE 24:5	4.1887	2.0459	2.52512	2.17152	2.1259	2.34592	2.67257	2.46139	2.22062	1.8253	2.21958	1.63499	2.67193	2.97148	2.87268	1.80627	2.37257	2.13835	2.91991	2.21445	2.45153	1.89329	2.8387	2.10573	1.29485	0.061086	1.34808	0.017081	0.648407	0.201162	0.83959	0.518465	0.950906	0.5732	1.2819	0.004873
Cer d18:0/24:1	0.056571	0.041458	0.041081	0.039925	0.038598	0.055016	0.046362	0.053042	0.045367	0.035142	0.043918	0.035621	0.061803	0.065357	0.052683	0.034981	0.047287	0.036883	0.04637	0.044513	0.048257	0.038227	0.059948	0.039717	1.26238	0.054769	1.50936	0.019691	0.824388	0.235877	1.04069	0.754862	0.892255	0.502037	1.34674	0.075798
Cer d18:1/16:0	0.734568	0.546738	0.534663	0.598728	0.582545	0.594315	0.31618	0.32785	0.300415	0.45126	0.482993	0.415354	0.329776	0.324348	0.344329	0.338412	0.443675	0.40184	0.605323	0.591863	0.314815	0.449869	0.332818	0.394643	0.699792	0.003056	0.84334	0.118376	0.743188	0.082978	0.520077	0.011199	0.66678	0.003121	0.562322	5e-06
Cer d18:1/22:0	0.143231	0.106798	0.10962	0.103513	0.101069	0.097261	0.063908	0.065411	0.058303	0.076395	0.079778	0.072783	0.053169	0.049459	0.053673	0.051179	0.06751	0.057674	0.119883	0.100614	0.062541	0.076319	0.0521	0.058788	0.81947	0.00962	0.886246	0.246428	0.636607	0.021419	0.52168	0.008532	0.584286	0.00119	0.517821	2.7e-05
Cer d18:1/23:0	0.04044	0.03113	0.0316	0.028695	0.031024	0.030423	0.017761	0.017298	0.015227	0.024218	0.023997	0.020775	0.017152	0.014881	0.015098	0.019295	0.022747	0.022769	0.03439	0.030047	0.016762	0.022997	0.01571	0.021604	0.728876	0.010101	0.727202	0.012392	0.668713	0.024193	0.487409	0.004871	0.718989	0.003325	0.522851	0.00014
Cer d18:1/24:0	0.52063	0.370258	0.36989	0.319987	0.319973	0.324499	0.218475	0.213331	0.199963	0.276508	0.284456	0.253312	0.195487	0.190949	0.187194	0.235738	0.266558	0.250758	0.420259	0.321486	0.21059	0.271425	0.19121	0.251018	0.775867	0.00497	0.761738	0.002906	0.645852	0.043434	0.501095	0.014227	0.780804	0.001452	0.594768	1e-06
Cer d18:1/24:1	0.692053	0.505625	0.505326	0.591109	0.599593	0.590466	0.378164	0.390242	0.353674	0.522555	0.56724	0.47898	0.396368	0.372609	0.40629	0.437143	0.535857	0.487921	0.567668	0.593723	0.374027	0.522925	0.391756	0.486973	0.715259	0.005754	0.804471	0.034422	0.921182	0.542015	0.658883	0.037365	0.820203	0.020372	0.659829	4.2e-05
Cer d18:2/22:0	0.02111	0.017548	0.015607	0.012852	0.01242	0.012096	0.008664	0.009875	0.009146	0.009617	0.011171	0.009433	0.007674	0.007365	0.008234	0.006628	0.009616	0.00877	0.018088	0.012456	0.009228	0.010073	0.007758	0.008338	0.916106	0.266015	0.930419	0.564387	0.556903	0.009268	0.510183	0.005802	0.669401	0.010839	0.622823	0.000151
Cer d18:2/23:0	0.008367	0.005708	0.007359	0.005789	0.00594	0.004428	0.003246	0.002886	0.003595	0.004531	0.004475	0.003588	0.002636	0.00261	0.0029	0.002653	0.004257	0.003067	0.007145	0.005386	0.003242	0.004198	0.002715	0.003326	0.772356	0.060104	0.816353	0.280185	0.587587	0.024087	0.453826	0.008238	0.61754	0.038816	0.504131	0.005499
Cer d18:2/24:0	0.081304	0.064384	0.062877	0.048806	0.048014	0.04747	0.029427	0.032416	0.02835	0.041889	0.0416	0.038033	0.026945	0.023234	0.02676	0.035068	0.040384	0.036136	0.069522	0.048096	0.030064	0.040507	0.025646	0.037196	0.742201	0.003854	0.689497	0.004658	0.582656	0.008604	0.432448	0.002821	0.773357	0.002841	0.533227	6e-05
Cer d18:2/24:1	0.103075	0.078869	0.076667	0.071328	0.072735	0.071198	0.051152	0.049558	0.045488	0.066176	0.069848	0.058146	0.049837	0.048956	0.053063	0.057456	0.060693	0.061921	0.086203	0.071754	0.048733	0.064724	0.050619	0.060023	0.752934	0.014154	0.843318	0.006732	0.750824	0.078463	0.565321	0.012215	0.836518	0.00117	0.705451	9.5e-05
Cer d19:1/24:1	0.005029	0.003817	0.0034	0.003684	0.002863	0.002828	0.002122	0.002072	0.001973	0.002624	0.00362	0.00244	0.0026	0.001779	0.002451	0.002864	0.003591	0.00319	0.004082	0.003125	0.002056	0.002895	0.002277	0.003215	0.710099	0.08547	0.708204	0.046156	0.709171	0.12388	0.503582	0.014483	1.02876	0.809859	0.728574	0.087539
Cer m18:0/22:0	0.059075	0.04384	0.040068	0.025946	0.025487	0.026711	0.04857	0.046417	0.043683	0.023692	0.022392	0.020981	0.047575	0.045834	0.049857	0.020491	0.022421	0.021675	0.047661	0.026048	0.046223	0.022355	0.047756	0.021529	2.06769	0.000122	2.21819	3.49e-05	0.469043	0.012482	0.969833	0.821806	0.826515	0.002462	1.83336	5.8e-05
Cer m18:0/23:0	0.016944	0.012354	0.012972	0.008704	0.008459	0.008754	0.010809	0.010147	0.009768	0.008061	0.008021	0.007522	0.011004	0.011275	0.011782	0.008521	0.008566	0.009109	0.01409	0.008639	0.010241	0.007868	0.011354	0.008732	1.30159	0.002472	1.30024	0.000901	0.558424	0.012694	0.72684	0.058905	1.01081	0.679555	1.3143	0.000381
Cer m18:0/24:0	0.217772	0.155297	0.157406	0.089225	0.087518	0.092885	0.135951	0.128596	0.121758	0.094537	0.093982	0.084535	0.14313	0.140898	0.146607	0.090657	0.093202	0.092891	0.176825	0.089876	0.128768	0.091018	0.143545	0.09225	1.41475	0.00195	1.55604	9.94e-06	0.514736	0.014404	0.728225	0.082883	1.02641	0.2519	1.59715	2e-05
Cer m18:0/24:1	0.159282	0.113716	0.114257	0.078137	0.077529	0.08515	0.111273	0.111181	0.101285	0.096199	0.094511	0.086396	0.13619	0.13667	0.140397	0.105058	0.108509	0.106208	0.129085	0.080272	0.107913	0.092369	0.137752	0.106592	1.16829	0.025727	1.29234	4.88e-05	0.715565	0.07564	0.835983	0.242672	1.32788	0.000575	1.71606	3.2e-05
Cer m18:1/22:0	0.145929	0.107491	0.105118	0.078191	0.080574	0.083389	0.147408	0.143807	0.127544	0.068264	0.074737	0.06175	0.128318	0.129693	0.13006	0.05931	0.05995	0.058809	0.119512	0.080718	0.139586	0.06825	0.129357	0.059356	2.04521	0.000573	2.17934	3.8e-08	0.571073	0.020314	1.16796	0.24031	0.735353	0.000156	1.60258	7e-06
Cer m18:1/23:0	0.043723	0.032703	0.030633	0.026684	0.028626	0.028843	0.030809	0.032453	0.026358	0.02498	0.025572	0.022603	0.028394	0.029912	0.028561	0.025223	0.024512	0.02499	0.035687	0.028051	0.029873	0.024385	0.028956	0.024908	1.22509	0.054183	1.16251	0.001513	0.683302	0.053252	0.837105	0.261644	0.887966	0.011883	1.03227	0.340827
Cer m18:1/24:0	0.607014	0.43833	0.435844	0.303138	0.312299	0.325074	0.433096	0.414939	0.369843	0.319395	0.323311	0.27402	0.39593	0.398124	0.402343	0.286998	0.281095	0.28449	0.493729	0.313504	0.405959	0.305575	0.398799	0.284194	1.32851	0.015033	1.40326	1.45e-06	0.618913	0.032928	0.822231	0.215374	0.90651	0.01125	1.27207	0.000211
Cer m18:1/24:1	0.468932	0.363797	0.349203	0.317531	0.325979	0.33349	0.38914	0.378576	0.330408	0.354567	0.364586	0.305856	0.391653	0.402752	0.397889	0.353564	0.346039	0.351852	0.393977	0.325667	0.366041	0.341669	0.397431	0.350485	1.07133	0.395125	1.13395	0.000283	0.867231	0.279464	0.929092	0.54071	1.07621	0.00848	1.22036	0.000216
DG 36:4 [-20:4]	0.884293	0.685657	0.622375	0.895086	0.829037	0.796156	0.60858	0.508749	0.445847	0.7069	0.731792	0.564234	0.412585	0.411786	0.401035	0.72853	0.622913	0.624041	0.730775	0.840093	0.521059	0.667642	0.408469	0.658494	0.780446	0.106105	0.620307	0.002079	0.913608	0.541097	0.713022	0.084912	0.783835	0.016278	0.486219	0.000124
DG 38:4 [-20:4]	4.80828	3.10445	3.1365	3.78065	4.07109	3.85215	2.63141	2.4301	2.06258	2.49117	2.46417	1.95642	2.41892	2.44724	2.5123	2.27505	2.3262	2.59984	3.68308	3.90129	2.3747	2.30392	2.45949	2.40036	1.03072	0.783425	1.02463	0.601914	0.625542	0.079227	0.64476	0.089643	0.615273	0.000356	0.630429	9.5e-05
DG 38:5 [-20:4]	1.37054	0.969644	0.904121	1.35103	1.40654	1.35221	1.02733	0.939597	0.8064	1.04341	1.1184	0.918326	0.842733	0.92904	0.928897	1.1418	1.14586	1.16533	1.08143	1.36993	0.924442	1.02671	0.900223	1.151	0.900389	0.303903	0.782125	0.001071	0.949399	0.745052	0.854829	0.380176	0.840188	0.000373	0.657132	0.000161
GM3 d18:1/16:0	3.39313	2.32064	2.09672	1.90651	2.2076	1.77241	1.67401	2.22401	1.95031	1.69517	1.50783	1.46225	1.05342	1.43138	1.99191	1.64351	1.89141	1.71746	2.6035	1.96218	1.94944	1.55508	1.49224	1.75079	1.2536	0.086107	0.85232	0.411622	0.597305	0.06133	0.748778	0.20325	0.892271	0.226859	0.760501	0.194035
GM3 d18:1/18:0	0.277706	0.205011	0.21032	0.149101	0.183036	0.163932	0.114148	0.144465	0.133776	0.108086	0.105639	0.074891	0.083885	0.101273	0.119235	0.094575	0.103896	0.104657	0.231012	0.165356	0.130797	0.096205	0.101464	0.101043	1.35956	0.067436	1.00418	0.970456	0.416451	0.006334	0.566189	0.016067	0.61106	0.003405	0.613612	0.010733
GM3 d18:1/22:0	1.66956	1.16125	1.07999	0.877536	1.04713	0.777599	0.74281	0.908352	0.79574	0.635534	0.539157	0.537814	0.423017	0.492534	0.778232	0.574649	0.699539	0.579159	1.3036	0.900756	0.815634	0.570835	0.564594	0.617782	1.42884	0.013915	0.913905	0.67072	0.437891	0.017359	0.625678	0.062829	0.685849	0.03317	0.6268	0.066377
GM3 d18:1/24:0	4.58367	3.1496	2.97288	2.37001	2.54636	2.23156	2.01629	2.44844	2.27408	1.81302	1.58601	1.52713	1.22809	1.70028	2.164	1.89084	1.92997	1.86089	3.56872	2.38265	2.24627	1.64205	1.69746	1.8939	1.36796	0.016763	0.896275	0.508531	0.460124	0.020412	0.629434	0.065516	0.794874	0.006338	0.712425	0.074103
Hex1Cer d18:1/16:0	0.914451	0.697624	0.728319	0.484083	0.476434	0.509016	0.200708	0.216292	0.174918	0.414172	0.434534	0.375364	0.167022	0.161212	0.182306	0.335505	0.419955	0.37925	0.780131	0.489844	0.197306	0.408023	0.17018	0.378237	0.483565	0.000569	0.44993	0.001171	0.523019	0.006001	0.252914	0.001065	0.772156	0.013214	0.347416	1.1e-05
Hex1Cer d18:1/22:0	0.393166	0.296852	0.288933	0.162346	0.172609	0.16713	0.103818	0.106703	0.087004	0.136021	0.136804	0.125438	0.073279	0.068538	0.07061	0.100483	0.119693	0.11213	0.326317	0.167362	0.099175	0.132755	0.070809	0.110769	0.747053	0.009345	0.639252	0.002257	0.406828	0.004555	0.303922	0.002627	0.661852	0.000863	0.42309	8e-06
Hex1Cer d18:1/24:0	1.27599	0.944419	0.943097	0.544572	0.558857	0.563153	0.311239	0.286009	0.248755	0.54706	0.506231	0.475125	0.20741	0.214976	0.202362	0.445147	0.481198	0.468353	1.0545	0.555527	0.282001	0.509472	0.208249	0.464899	0.553516	0.001186	0.447945	2.12e-05	0.48314	0.00842	0.267426	0.002334	0.836861	0.001622	0.374868	1e-06
Hex1Cer d18:1/24:1	0.738018	0.554179	0.547382	0.362276	0.369165	0.374012	0.194289	0.192283	0.159685	0.437181	0.424444	0.379278	0.161868	0.17205	0.167811	0.417584	0.459915	0.441479	0.613193	0.368484	0.182086	0.413634	0.167243	0.439659	0.44021	0.000373	0.380392	2.71e-05	0.674558	0.037061	0.296947	0.00245	1.19316	0.005004	0.453867	2e-06
Hex1Cer d18:2/24:0	0.051037	0.036776	0.03994	0.016042	0.017586	0.019295	0.009882	0.00752	0.006595	0.020452	0.02035	0.016714	0.008079	0.007294	0.007204	0.020132	0.018475	0.021006	0.042585	0.017641	0.007999	0.019172	0.007525	0.019871	0.417235	0.002067	0.378716	9.9e-05	0.45021	0.006479	0.187843	0.001457	1.12639	0.136001	0.426583	0.000497
Hex2Cer d18:1/16:0	0.29843	0.221521	0.220549	0.267403	0.285777	0.31279	0.381068	0.434338	0.378912	0.221699	0.232465	0.203606	0.266022	0.274338	0.309876	0.18685	0.221309	0.230136	0.246833	0.288656	0.398106	0.219256	0.283412	0.212765	1.81571	0.000863	1.33204	0.019977	0.888278	0.367031	1.61285	0.008663	0.737087	0.015254	0.98183	0.79441
Hex2Cer d18:1/22:0	0.051665	0.040928	0.039091	0.04291	0.041155	0.048654	0.066236	0.065873	0.060936	0.028537	0.028374	0.027222	0.031181	0.031722	0.036927	0.018667	0.023315	0.021722	0.043895	0.04424	0.064349	0.028044	0.033277	0.021235	2.29454	3.25e-05	1.56709	0.006199	0.6389	0.015864	1.46598	0.008764	0.479991	0.00096	0.752187	0.01971
Hex2Cer d18:1/24:0	0.150132	0.104689	0.106271	0.129643	0.137969	0.14438	0.197853	0.204722	0.198252	0.098711	0.097249	0.085601	0.121157	0.1215	0.129424	0.072618	0.078516	0.072961	0.120364	0.137331	0.200276	0.093854	0.124027	0.074698	2.13391	2.27e-05	1.66037	0.000118	0.779751	0.161499	1.66392	0.006057	0.543929	0.000179	0.903126	0.057886
Hex2Cer d18:1/24:1	0.104697	0.082774	0.074142	0.093363	0.094827	0.101527	0.143525	0.145373	0.136267	0.081245	0.085375	0.069449	0.088818	0.098248	0.095314	0.06521	0.074143	0.065447	0.087204	0.096572	0.141722	0.07869	0.094127	0.068267	1.80103	0.000336	1.37881	0.003086	0.902362	0.453682	1.62518	0.004585	0.706897	0.001853	0.974674	0.55005
Hex3Cer d18:1/16:0	6.69708	5.14641	4.97468	4.56646	4.78464	4.24702	2.49789	2.8339	2.49045	3.37505	3.32806	3.49539	1.56815	1.7758	2.15335	2.74062	3.12976	3.19655	5.60606	4.53271	2.60741	3.3995	1.83243	3.02231	0.767	0.003059	0.606302	0.005904	0.606397	0.015973	0.465106	0.005843	0.666778	0.002021	0.404269	0.00031
Hex3Cer d18:1/22:0	2.66735	2.0467	1.98129	1.69083	1.75308	1.56225	0.973971	1.06425	0.951551	1.05616	1.06471	1.08979	0.54188	0.606088	0.696418	0.71395	0.887248	0.844805	2.23178	1.66872	0.996592	1.07022	0.614795	0.815335	0.931205	0.10953	0.754041	0.043408	0.479536	0.006055	0.446546	0.005052	0.488598	0.000371	0.368423	0.000126
Hex3Cer d18:1/24:0	6.97879	5.71845	5.46847	5.03718	4.94329	4.59568	2.75881	3.10736	2.70892	3.25218	3.11603	3.30737	1.79064	1.92829	2.17498	2.47751	2.80389	2.83229	6.05524	4.85872	2.85836	3.22519	1.96463	2.70456	0.886262	0.056073	0.726415	0.009844	0.532628	0.003857	0.472048	0.002721	0.556641	0.000256	0.404352	7.9e-05
LPC 14:0	0.056152	0.04259	0.052757	0.039275	0.047131	0.049177	0.034242	0.033634	0.033395	0.132209	0.1459	0.126698	0.031834	0.037161	0.037919	0.146825	0.172598	0.178793	0.0505	0.045194	0.033757	0.134936	0.035638	0.166072	0.250172	5.97e-05	0.214593	0.000197	2.672	0.000273	0.668459	0.014836	3.67463	0.000295	0.788551	0.055595
LPC 15:0	0.048547	0.039053	0.041451	0.037077	0.04255	0.045828	0.015477	0.016523	0.021114	0.057072	0.065631	0.062467	0.018923	0.023746	0.024655	0.077058	0.09621	0.096737	0.043017	0.041818	0.017704	0.061724	0.022442	0.090001	0.286835	0.000132	0.249347	0.000548	1.43485	0.007843	0.411567	0.001616	2.1522	0.002283	0.536645	0.003385
LPC 16:0	2.34885	1.95228	2.2191	2.08363	2.31449	2.51241	0.690066	0.861082	1.03833	2.56564	3.01881	2.88203	0.919573	1.29256	1.36239	3.6193	4.60814	4.67777	2.17341	2.30351	0.863159	2.82216	1.19151	4.30174	0.30585	0.000307	0.276983	0.001078	1.29849	0.021822	0.397145	0.001048	1.86747	0.005342	0.517258	0.003861
LPC 16:1	0.142168	0.115822	0.118505	0.100596	0.117382	0.117535	0.094078	0.086554	0.092455	0.312614	0.330808	0.279346	0.094633	0.095963	0.099544	0.36537	0.414533	0.423541	0.125499	0.111838	0.091029	0.307589	0.096713	0.401148	0.295943	0.000142	0.241092	7.38e-05	2.45094	0.000454	0.725338	0.016506	3.58687	0.000107	0.864765	0.059826
LPC 17:0	0.176011	0.149367	0.174094	0.16547	0.179031	0.197495	0.046784	0.060632	0.082119	0.121478	0.149992	0.153065	0.066696	0.094092	0.099673	0.197197	0.256489	0.268669	0.16649	0.180665	0.063178	0.141512	0.086821	0.240785	0.446451	0.005516	0.360573	0.003184	0.84997	0.131806	0.37947	0.001519	1.33277	0.066024	0.48056	0.002432
LPC 18:0	3.28582	2.79975	3.21499	3.06754	3.28325	3.60203	0.9111	1.17726	1.55105	1.96337	2.3774	2.57759	1.21683	1.7055	1.88062	3.11859	4.02749	4.27244	3.10019	3.3176	1.21314	2.30612	1.60098	3.80618	0.526053	0.013504	0.420627	0.005441	0.743864	0.028179	0.391311	0.001406	1.14727	0.271965	0.482572	0.002431
LPC 18:1	0.950027	0.768832	0.824063	0.714455	0.795695	0.831598	0.459111	0.458197	0.482947	1.7318	1.93406	1.68533	0.488877	0.564672	0.586836	2.22999	2.73131	2.68045	0.847641	0.780583	0.466752	1.78373	0.546795	2.54725	0.261672	6.78e-05	0.214661	0.000247	2.10435	0.000555	0.550648	0.002164	3.26327	0.000412	0.700496	0.006858
LPC 18:2	0.059884	0.046183	0.055246	0.040457	0.042834	0.043442	0.0279	0.025366	0.027051	0.0858	0.090689	0.075377	0.035242	0.040262	0.038776	0.131521	0.158667	0.164182	0.053771	0.042244	0.026772	0.083955	0.038093	0.151457	0.318888	0.000236	0.251513	0.000373	1.56135	0.007539	0.497896	0.002734	3.58525	0.000421	0.901738	0.076116
LPC 18:3	0.005437	0.00433	0.004366	0.005099	0.004985	0.005389	0.003055	0.003577	0.003998	0.009912	0.011094	0.009393	0.003959	0.003231	0.003884	0.010502	0.015419	0.012414	0.004711	0.005158	0.003543	0.010133	0.003692	0.012779	0.349662	0.000326	0.288889	0.003305	2.15096	0.000947	0.752108	0.061887	2.4775	0.006061	0.715722	0.004901
LPC 20:1	0.042206	0.036105	0.039692	0.038273	0.042105	0.042822	0.013056	0.015843	0.019861	0.031684	0.038321	0.038989	0.018388	0.022774	0.026375	0.049069	0.058097	0.062703	0.039334	0.041067	0.016253	0.036331	0.022513	0.056623	0.447365	0.002777	0.397588	0.001798	0.923657	0.362999	0.413212	0.00096	1.37881	0.021507	0.548197	0.002371
LPC 20:3	0.028548	0.025331	0.025498	0.022091	0.028182	0.025205	0.014172	0.015518	0.015435	0.027851	0.035043	0.032989	0.016368	0.021988	0.024206	0.043022	0.055957	0.054511	0.026459	0.025159	0.015042	0.031961	0.020854	0.051164	0.470626	0.001492	0.407589	0.003	1.20795	0.081939	0.568492	0.000545	2.03359	0.00429	0.828869	0.214525
LPC 22:5	0.062933	0.052889	0.053925	0.046748	0.059145	0.052831	0.032005	0.031411	0.038955	0.083864	0.092659	0.078726	0.034494	0.039635	0.043325	0.114851	0.134718	0.126485	0.056582	0.052908	0.034124	0.085083	0.039151	0.125351	0.401065	0.000422	0.312332	0.000166	1.5037	0.005281	0.603081	0.004966	2.36923	0.000436	0.739987	0.035322
LPC 22:6	0.047089	0.04467	0.04575	0.031945	0.042143	0.040219	0.021927	0.025197	0.029041	0.064454	0.070824	0.067315	0.025031	0.028411	0.035714	0.081543	0.094917	0.09812	0.045837	0.038102	0.025388	0.067531	0.029719	0.091527	0.375949	0.000107	0.324703	0.000493	1.4733	0.000387	0.553886	0.000709	2.40212	0.000859	0.779976	0.13211
LPC-O 16:0	0.108499	0.096182	0.11022	0.099863	0.103025	0.122705	0.040006	0.047496	0.057549	0.072387	0.088574	0.091998	0.045616	0.065148	0.075312	0.105405	0.140649	0.144871	0.104967	0.108531	0.04835	0.08432	0.062025	0.130308	0.573412	0.01039	0.475989	0.011001	0.803301	0.051045	0.460623	0.001096	1.20065	0.205201	0.571497	0.014528
LPC-O 18:1	0.028823	0.024401	0.027775	0.025403	0.027802	0.029572	0.020632	0.01974	0.021036	0.029605	0.032309	0.032164	0.019184	0.022357	0.024252	0.040578	0.047109	0.048674	0.027	0.027592	0.02047	0.031359	0.021931	0.045454	0.652741	0.000342	0.482496	0.001234	1.16148	0.052461	0.758143	0.009272	1.64733	0.002929	0.794832	0.041347
LPC-P 16:0	0.013513	0.010848	0.011192	0.014691	0.012363	0.012863	0.008704	0.009553	0.008702	0.010206	0.012481	0.010373	0.009145	0.010667	0.009341	0.013127	0.016031	0.013686	0.011851	0.013306	0.008987	0.01102	0.009717	0.014281	0.815465	0.060668	0.68043	0.010657	0.929904	0.496619	0.758304	0.031638	1.07331	0.43913	0.730315	0.013673
LPE 16:0	0.120543	0.087073	0.080991	0.082666	0.079283	0.090557	0.037319	0.05126	0.066377	0.201709	0.207627	0.169482	0.046726	0.074001	0.046518	0.235877	0.244731	0.264244	0.096203	0.084169	0.051652	0.192939	0.055748	0.248284	0.267713	0.000625	0.224534	0.0001	2.00555	0.00479	0.536913	0.04023	2.94984	5.37e-05	0.662339	0.043055
LPE 18:0	0.299579	0.23762	0.256398	0.21324	0.21173	0.214616	0.11146	0.120842	0.12549	0.380819	0.431004	0.360792	0.124291	0.133092	0.143702	0.49032	0.543164	0.552461	0.264532	0.213195	0.119264	0.390871	0.133695	0.528648	0.305124	0.000217	0.252899	3.99e-05	1.47759	0.010453	0.450849	0.001511	2.47964	8.32e-05	0.6271	0.00015
LPE 18:1	0.404466	0.309129	0.318085	0.366934	0.405922	0.558024	0.22265	0.243087	0.41521	0.82486	0.870794	0.713453	0.227782	0.366487	0.240297	0.929116	1.03239	1.00244	0.343893	0.443627	0.293649	0.803035	0.278189	0.987982	0.365674	0.002692	0.281573	0.000192	2.33513	0.001184	0.853896	0.502246	2.22706	0.00117	0.627079	0.08672
LPE 18:2	0.024887	0.017224	0.023989	0.01306	0.01756	0.028792	0.009109	0.012289	0.014831	0.029301	0.039398	0.033429	0.0163	0.020106	0.011544	0.04406	0.054573	0.053604	0.022034	0.019804	0.012076	0.034043	0.015983	0.050745	0.35474	0.002847	0.314967	0.001131	1.54503	0.03417	0.548086	0.027338	2.56239	0.005788	0.807067	0.510349
LPE 20:4	0.462524	0.384564	0.355255	0.439805	0.456709	0.730049	0.274103	0.330437	0.600856	0.401109	0.360486	0.32249	0.308668	0.552539	0.335129	0.392237	0.376729	0.392031	0.400781	0.542188	0.401799	0.361361	0.398779	0.386999	1.1119	0.715605	1.03044	0.886443	0.901644	0.371961	1.00254	0.992785	0.713773	0.174803	0.735499	0.304025
LPE 22:6	0.234879	0.201309	0.191183	0.130662	0.147938	0.18348	0.159754	0.198426	0.326027	0.394492	0.385645	0.317109	0.186061	0.276834	0.168781	0.416173	0.409205	0.41827	0.209124	0.154027	0.228069	0.365749	0.210559	0.414549	0.623568	0.069374	0.507922	0.003728	1.74896	0.004878	1.09059	0.733773	2.69141	7.9e-05	1.36703	0.200692
LPE-P 16:0	0.069365	0.057381	0.067729	0.052838	0.064166	0.059531	0.041874	0.034253	0.033075	0.170396	0.181281	0.162059	0.035798	0.030643	0.029684	0.205125	0.220572	0.22293	0.064825	0.058845	0.036401	0.171245	0.032042	0.216209	0.212566	2.66e-05	0.148198	6.27e-06	2.64166	9.25e-05	0.561526	0.003644	3.67421	1.71e-05	0.54451	0.002124
LPE-P 18:0	0.053985	0.042929	0.047228	0.039334	0.043481	0.039761	0.02562	0.020889	0.020268	0.108662	0.110438	0.091583	0.023646	0.023043	0.022712	0.138216	0.141219	0.144766	0.048048	0.040859	0.022259	0.103561	0.023134	0.1414	0.214937	0.000201	0.163603	4.1e-07	2.15538	0.001238	0.463271	0.002084	3.4607	1.65e-06	0.566182	0.000192
LPS 18:0	0.082897	0.057795	0.054192	0.025623	0.027404	0.035318	0.013156	0.020141	0.020699	0.030433	0.022569	0.033357	0.012396	0.020654	0.028315	0.041162	0.041927	0.037921	0.064961	0.029448	0.017998	0.028786	0.020455	0.040337	0.625248	0.055521	0.50711	0.013932	0.443127	0.019537	0.277064	0.007367	1.36976	0.027818	0.694618	0.175996
LPS 18:1	0.112345	0.087837	0.070732	0.037088	0.050538	0.048048	0.010977	0.010039	0.018944	0.053407	0.057313	0.049194	0.016046	0.015027	0.023641	0.09296	0.104682	0.093556	0.090305	0.045225	0.01332	0.053305	0.018238	0.097066	0.24988	0.000403	0.187894	7.29e-05	0.590279	0.039639	0.147499	0.003427	2.1463	0.000768	0.403278	0.005479
LPS 18:2	0.033845	0.021029	0.028448	0.022053	0.023856	0.019846	0.01695	0.017221	0.013531	0.011826	0.00795	0.009342	0.011019	0.007409	0.006939	0.031697	0.023282	0.009973	0.027774	0.021919	0.015901	0.009706	0.008456	0.021651	1.63821	0.019546	0.390551	0.110384	0.34947	0.009647	0.572507	0.038234	0.987782	0.968773	0.38578	0.001482
PC 32:0	12.2995	9.77007	9.94594	10.8977	11.0025	11.6354	8.08082	7.68241	7.10961	10.2713	10.0331	8.7615	8.15097	7.72493	7.42635	12.9545	10.9756	12.1788	10.6718	11.1785	7.62428	9.68864	7.76741	12.0363	0.786929	0.019523	0.645331	0.002233	0.907869	0.354848	0.714429	0.02418	1.07673	0.23876	0.69485	0.000397
PC 32:1	30.9836	23.9442	24.5164	19.189	20.016	20.8749	25.2217	23.989	21.9774	24.2406	24.3694	21.3511	22.0927	21.8166	21.7165	25.0761	24.0786	25.166	26.4814	20.0267	23.7294	23.3204	21.8753	24.7736	1.01754	0.779485	0.883008	0.001379	0.880632	0.26863	0.896076	0.323681	1.23703	0.001369	1.09231	0.020821
PC 34:1	51.2131	38.8836	39.3883	35.3197	36.1599	37.3236	37.6423	36.3186	33.7769	34.0591	34.115	30.6192	35.3304	34.2999	34.6075	34.3253	34.3576	34.4608	43.1617	36.2677	35.9126	32.9311	34.7459	34.3812	1.09054	0.139435	1.01061	0.30212	0.762971	0.071123	0.832049	0.158281	0.947984	0.031702	0.95804	0.081272
PC 34:2	13.4455	10.2335	10.4287	8.05182	8.38859	8.77593	10.1474	10.0335	9.25182	9.70673	9.89095	8.70287	10.152	9.98352	10.0462	10.8125	10.4991	10.9346	11.3692	8.40545	9.8109	9.43352	10.0606	10.7487	1.04001	0.461883	0.935978	0.007698	0.829739	0.154191	0.862933	0.221492	1.27878	0.00068	1.19691	0.001529
PC 36:0	0.04302	0.028864	0.029874	0.027466	0.027755	0.031372	0.034652	0.034762	0.034987	0.022985	0.023784	0.022003	0.034658	0.033211	0.03151	0.027132	0.022973	0.024334	0.033919	0.028864	0.0348	0.022924	0.033126	0.024813	1.51805	2.25e-05	1.33502	0.005506	0.675848	0.074669	1.02597	0.856259	0.859649	0.082118	1.14765	0.051536
PC 36:1	13.6762	10.4662	10.5769	8.99011	9.4527	9.66583	9.29794	9.36613	8.59603	6.50171	6.72346	5.89017	9.67222	9.80717	9.79607	7.30372	7.56011	7.60391	11.5731	9.36955	9.0867	6.37178	9.75849	7.48925	1.42609	0.001492	1.303	2.52e-05	0.550569	0.00858	0.785158	0.082825	0.799318	0.001035	1.04151	0.129371
PC 36:2	16.6856	12.8881	13.0752	10.6369	10.7857	11.2739	11.8392	11.5814	10.8371	11.092	11.1961	9.94472	12.5026	12.3754	12.6437	12.7223	12.481	12.7694	14.2163	10.8988	11.4192	10.7443	12.5072	12.6576	1.06282	0.24916	0.988124	0.272511	0.755771	0.055668	0.803248	0.092727	1.16137	0.001155	1.14757	0.00149
PC 36:3	5.05863	3.76953	3.80474	3.14603	3.23671	3.34243	2.84983	2.87584	2.66107	2.80708	2.96291	2.5821	3.26335	3.23517	3.24964	3.50441	3.58376	3.61266	4.21097	3.24173	2.79558	2.78403	3.24939	3.56694	1.00415	0.933291	0.910974	0.000681	0.661139	0.031172	0.663881	0.030023	1.10032	0.007608	1.00236	0.900085
PC 36:4	7.11135	5.04773	5.09592	5.60917	5.73913	5.88286	3.9224	3.85676	3.58065	4.16732	4.28608	3.82498	3.87948	3.82853	3.80813	4.52102	4.74552	4.70238	5.75167	5.74372	3.7866	4.09279	3.83872	4.65631	0.925189	0.152197	0.824412	0.000343	0.711584	0.075112	0.658349	0.046106	0.810678	0.000487	0.668333	2e-05
PC 38:4	4.6267	3.45339	3.45809	3.67803	3.92197	3.93809	1.98719	2.00535	1.8593	1.98491	2.06994	1.78165	2.10435	2.10099	2.07985	2.4186	2.39151	2.43246	3.84606	3.84603	1.95061	1.9455	2.09506	2.41419	1.00263	0.960514	0.867811	2.36e-05	0.505842	0.008929	0.507172	0.008506	0.62771	7.27e-05	0.544734	3.2e-05
PC 38:5	8.43587	5.73449	5.8771	6.18461	6.39905	6.62598	4.25117	4.19332	3.68024	5.4892	5.68318	5.03362	4.38939	4.0774	4.31754	6.34546	6.37145	6.4958	6.68249	6.40321	4.04158	5.402	4.26144	6.40424	0.748163	0.006779	0.66541	3.42e-05	0.808381	0.227255	0.604801	0.042106	1.00016	0.994326	0.665517	0.000174
PC 38:6	4.16455	3.05092	3.20715	2.70133	2.85458	2.96512	2.5039	2.46289	2.35882	2.97475	3.02097	2.85639	2.30852	2.29351	2.35953	3.09872	3.27142	3.27721	3.47421	2.84034	2.44187	2.9507	2.32052	3.21578	0.827554	0.001464	0.721604	0.000133	0.849316	0.210674	0.702855	0.04226	1.13218	0.017575	0.816986	0.002768
PC 40:6	0.578149	0.418193	0.409244	0.310215	0.325017	0.315856	0.348497	0.355707	0.336987	0.38907	0.426516	0.373008	0.357253	0.353119	0.367991	0.401799	0.447406	0.442518	0.468528	0.317029	0.347064	0.396198	0.359454	0.430574	0.875986	0.04277	0.834824	0.009284	0.845622	0.274094	0.740753	0.092364	1.35815	0.001669	1.13382	0.002364
PC 40:7	0.92125	0.65468	0.672987	0.49656	0.509257	0.522325	0.458682	0.453625	0.426177	0.667288	0.697584	0.629519	0.438426	0.420133	0.446141	0.757117	0.759162	0.780475	0.749639	0.509381	0.446161	0.664797	0.4349	0.765584	0.671124	0.000589	0.568063	6.62e-06	0.886823	0.390528	0.595168	0.024761	1.50297	1.7e-05	0.853782	0.00225
PC 40:8	0.082851	0.061113	0.061213	0.047096	0.051916	0.049305	0.033066	0.0353	0.029007	0.043539	0.048507	0.041766	0.030086	0.030878	0.035074	0.049743	0.056113	0.05261	0.068393	0.049439	0.032457	0.044604	0.032013	0.052822	0.727675	0.01128	0.606049	0.000983	0.652178	0.033876	0.474573	0.008542	1.06843	0.216803	0.647521	0.001115
PC-O 32:0	0.495805	0.454382	0.430532	0.414666	0.405276	0.44001	0.471095	0.466307	0.437151	0.402748	0.394421	0.354756	0.397701	0.394671	0.387661	0.440101	0.406075	0.41923	0.46024	0.419984	0.458184	0.383975	0.393344	0.421802	1.19327	0.015167	0.932533	0.051298	0.834293	0.034218	0.995534	0.929483	1.00433	0.905234	0.936571	0.06905
PC-O 34:1	1.16964	1.01271	0.972066	0.650124	0.635413	0.69653	1.1623	1.14112	1.06708	1.0099	0.979883	0.886534	0.943382	0.942983	0.952899	1.11089	0.985137	1.03117	1.05147	0.660689	1.1235	0.958772	0.946421	1.0424	1.17181	0.024857	0.907925	0.059875	0.911838	0.260399	1.0685	0.341606	1.57775	0.000747	1.43248	0.000107
PC-O 38:6	0.629915	0.433462	0.42827	0.400941	0.414879	0.416346	0.539026	0.523915	0.464198	0.456928	0.466599	0.391563	0.531655	0.534222	0.532497	0.52086	0.493374	0.51526	0.497215	0.410722	0.509046	0.438363	0.532791	0.509831	1.16124	0.097589	1.04503	0.052613	0.881636	0.450357	1.02379	0.874323	1.24131	0.000521	1.29721	1.6e-05
PC-P 32:0	0.178057	0.147911	0.143695	0.180803	0.182145	0.179313	0.1529	0.143891	0.133159	0.078838	0.077618	0.07339	0.138552	0.140577	0.148771	0.074042	0.082686	0.080963	0.156555	0.180754	0.143317	0.076615	0.142633	0.079231	1.8706	0.000358	1.80022	0.000101	0.489385	0.001869	0.915442	0.340047	0.438335	3.29e-06	0.789101	0.000295
PC-P 34:2	0.038075	0.028591	0.037947	0.03398	0.034292	0.037136	0.043845	0.03835	0.040473	0.02329	0.026654	0.022218	0.03656	0.044848	0.050136	0.021304	0.024227	0.027138	0.034871	0.035136	0.040889	0.024054	0.043848	0.024223	1.6999	0.001277	1.81017	0.010265	0.689802	0.033869	1.17259	0.162874	0.689409	0.005102	1.24795	0.099413
PC-P 36:1	0.028416	0.020459	0.020154	0.021369	0.019074	0.021407	0.025277	0.024241	0.023195	0.012005	0.011515	0.013561	0.022448	0.025401	0.023772	0.011543	0.015179	0.012956	0.02301	0.020617	0.024238	0.01236	0.023874	0.013226	1.96094	0.00016	1.80505	0.001436	0.537173	0.018479	1.05337	0.680553	0.641525	0.004851	1.15798	0.04731
PC-P 36:3	0.586586	0.466292	0.452501	0.384531	0.392363	0.398877	0.603864	0.606356	0.550857	0.374356	0.375781	0.325643	0.555558	0.543978	0.544758	0.393523	0.409361	0.390031	0.501793	0.391924	0.587026	0.358593	0.548098	0.397638	1.63702	0.000734	1.37838	2.81e-05	0.714624	0.034977	1.16986	0.13926	1.01458	0.474689	1.39848	1e-05
PC-P 36:4	0.433632	0.331314	0.315844	0.416214	0.426681	0.414783	0.356855	0.350001	0.309925	0.179143	0.191634	0.165141	0.356383	0.351836	0.369045	0.169845	0.212764	0.185112	0.360263	0.419226	0.338927	0.17864	0.359088	0.18924	1.89727	0.000631	1.89752	0.000235	0.495858	0.008569	0.940776	0.619875	0.451404	6.2e-05	0.856549	0.000702
PC-P 38:6	0.031876	0.02886	0.028698	0.021595	0.023829	0.019575	0.030688	0.03123	0.027516	0.02337	0.020724	0.022126	0.024462	0.020687	0.025732	0.019561	0.02277	0.022494	0.029811	0.021666	0.029811	0.022073	0.023627	0.021608	1.35055	0.005068	1.09343	0.33187	0.74044	0.003834	1	0.999952	0.997316	0.972762	1.0905	0.371635
PE 34:1	4.15527	3.11616	3.20258	2.488	2.68382	2.75992	2.62183	2.62163	2.26162	2.81179	2.78184	2.39142	2.59039	2.39934	2.39209	2.98575	2.87855	3.00903	3.49134	2.64391	2.50169	2.66168	2.46061	2.95778	0.939891	0.426558	0.83191	0.002871	0.762368	0.082165	0.716543	0.048984	1.11871	0.02555	0.930667	0.152161
PE 34:2	1.55966	1.25096	1.27162	0.863843	0.929674	0.947398	0.992175	0.97241	0.900534	1.2164	1.22186	1.03735	0.957326	0.891739	0.908818	1.31937	1.25569	1.30797	1.36074	0.913638	0.95504	1.15854	0.919295	1.29434	0.82435	0.037996	0.71024	0.000174	0.8514	0.157972	0.701851	0.017224	1.41669	0.000289	1.00619	0.868793
PE 36:1	11.9679	9.32526	9.45539	6.12351	6.52878	6.70548	7.55258	7.49628	6.65413	6.80299	6.90254	6.08012	7.76889	7.37353	7.59021	7.5135	7.57259	7.55833	10.2495	6.45259	7.23433	6.59521	7.57754	7.54814	1.09691	0.176022	1.0039	0.811884	0.643466	0.015243	0.705822	0.029336	1.16978	0.003196	1.17434	0.005538
PE 36:2	10.3118	7.86183	8.01261	6.32804	6.91326	7.22503	5.82306	5.84352	5.14546	7.17688	7.40978	6.43733	6.16485	5.90844	6.00771	8.3163	8.23526	8.46325	8.72874	6.82211	5.60401	7.008	6.027	8.33827	0.79966	0.01957	0.722812	2.09e-05	0.802865	0.111457	0.642019	0.019327	1.22224	0.005026	0.883451	0.043713
PE 36:3	1.44044	1.03847	1.0891	0.792933	0.864005	0.8828	0.655114	0.671596	0.592451	0.829523	0.903415	0.744098	0.775452	0.775339	0.768896	1.086	1.1153	1.13586	1.18934	0.846579	0.63972	0.825679	0.773229	1.11239	0.774781	0.023194	0.695108	2.05e-05	0.694233	0.053905	0.537878	0.012937	1.31398	0.001011	0.913357	0.055693
PE 36:4	0.919489	0.690888	0.712889	0.729794	0.766563	0.832551	0.610921	0.60651	0.54371	0.546251	0.522824	0.471492	0.526779	0.510703	0.50163	0.526285	0.489674	0.483864	0.774422	0.776303	0.587047	0.513522	0.513037	0.499941	1.14318	0.076416	1.0262	0.436884	0.663104	0.026558	0.758046	0.069229	0.644002	0.001094	0.660873	0.001047
PE 38:4	14.4216	10.5616	10.619	10.2163	11.0115	11.6123	9.02658	9.01962	7.98564	8.78102	7.53249	6.61463	9.12465	7.45198	7.509	7.22845	6.75153	8.64564	11.8674	10.9467	8.67728	7.64271	8.02854	7.54187	1.13537	0.222388	1.06453	0.571216	0.644008	0.041204	0.731186	0.073481	0.688964	0.008165	0.733422	0.01281
PE 38:5	6.77424	4.87592	4.91799	4.49031	4.74137	5.13565	3.9141	3.90742	3.41051	4.9549	4.88462	4.31129	3.78977	3.56047	3.52019	5.45235	5.01218	5.39632	5.52272	4.78911	3.74401	4.71694	3.62348	5.28695	0.793738	0.02094	0.685363	0.000505	0.854097	0.288066	0.677929	0.05158	1.10395	0.099731	0.756608	0.004785
PE 38:6	3.93502	2.82667	2.95777	2.5254	2.74801	2.87021	2.65404	2.60365	2.25291	3.10561	3.12284	2.71387	2.70077	2.4884	2.43218	3.25604	3.22995	3.26847	3.23982	2.71454	2.50353	2.98077	2.54045	3.25149	0.839894	0.060188	0.78132	0.001	0.920043	0.526951	0.772738	0.118696	1.1978	0.006143	0.935867	0.251281
PE 40:6	2.31644	1.6515	1.62211	0.802076	0.934346	0.910108	1.62843	1.59184	1.37054	2.044	2.14968	1.93748	1.74369	1.65957	1.67167	2.23571	2.48095	2.42396	1.86335	0.882177	1.53027	2.04372	1.69164	2.38021	0.748766	0.007114	0.710712	0.000936	1.0968	0.485281	0.821245	0.238451	2.69811	5.95e-05	1.91758	7.5e-05
PE-P 16:0/18:1	2.5288	1.8853	1.93523	2.592	2.68745	2.69088	1.82575	1.8108	1.56044	1.34661	1.36268	1.16937	1.5495	1.46087	1.5412	1.17091	1.3005	1.23285	2.11644	2.65678	1.73233	1.29289	1.51719	1.23475	1.33989	0.014321	1.22874	0.003829	0.610878	0.018827	0.818509	0.161355	0.464756	8.74e-06	0.571063	1.2e-05
PE-P 16:0/18:2	0.071432	0.047439	0.050706	0.067543	0.064791	0.061717	0.047251	0.045138	0.040275	0.034324	0.037843	0.033821	0.045627	0.039419	0.048851	0.033498	0.040517	0.038245	0.056526	0.064684	0.044221	0.035329	0.044632	0.03742	1.25169	0.021371	1.19274	0.105123	0.625014	0.049706	0.782324	0.189435	0.578508	0.000515	0.690007	0.003462
PE-P 16:0/20:4	4.11593	3.02995	3.09874	3.67188	4.04491	4.02697	3.23297	3.23226	2.72655	2.01802	1.99334	1.74304	3.12252	2.94334	3.02935	1.94725	2.0594	1.99696	3.41487	3.91459	3.06393	1.91813	3.03173	2.00121	1.59735	0.003825	1.51495	7.23e-05	0.5617	0.014428	0.897231	0.418543	0.511218	0.000109	0.774471	0.002601
PE-P 16:0/20:5	0.321006	0.239764	0.237166	0.272012	0.28953	0.303086	0.379453	0.370646	0.318111	0.122925	0.112811	0.110795	0.389873	0.375947	0.359959	0.134825	0.12623	0.125214	0.265979	0.288209	0.35607	0.11551	0.37526	0.128757	3.08258	0.000249	2.91449	1.14e-05	0.434284	0.005629	1.33872	0.054835	0.446747	7.38e-05	1.30204	0.002217
PE-P 16:0/22:6	2.18011	1.62862	1.71671	1.03079	1.15333	1.14221	1.96649	1.91251	1.66472	1.89601	1.87651	1.63177	1.64219	1.5206	1.58795	1.82335	1.72368	1.72747	1.84182	1.10878	1.8479	1.80143	1.58358	1.75817	1.0258	0.730796	0.9007	0.02196	0.978072	0.842881	1.00331	0.976545	1.58568	0.000218	1.42822	0.000835
PE-P 18:0/18:1	0.556896	0.397112	0.4061	0.587369	0.616161	0.623988	0.389566	0.389545	0.33549	0.277884	0.28034	0.245452	0.382621	0.353906	0.378046	0.257457	0.295475	0.275411	0.45337	0.609173	0.371534	0.267892	0.371524	0.276114	1.38688	0.008164	1.34555	0.002514	0.590891	0.024956	0.819494	0.210127	0.453261	2.87e-05	0.609883	7.6e-05
PE-P 18:0/18:2	0.032041	0.025035	0.02772	0.033758	0.036833	0.033732	0.021849	0.020188	0.017086	0.015277	0.01561	0.014921	0.023945	0.022613	0.023132	0.016366	0.015707	0.016364	0.028265	0.034775	0.019708	0.015269	0.02323	0.016146	1.29069	0.034575	1.43875	9.13e-05	0.540205	0.003174	0.697236	0.025793	0.464301	5.98e-05	0.668014	0.000466
PE-P 18:0/20:4	2.76102	2.01097	2.02174	2.4399	2.6862	2.62505	2.01887	1.95729	1.70986	1.02201	1.05133	0.929455	1.93884	1.83109	1.93746	1.04903	1.08533	1.06936	2.26457	2.58372	1.89534	1.00093	1.90247	1.06791	1.89358	0.000909	1.78148	2.34e-05	0.441996	0.007305	0.836953	0.236829	0.413323	3.5e-05	0.736329	0.001157
PE-P 18:0/20:5	0.158106	0.118206	0.128858	0.135781	0.150925	0.149436	0.16939	0.184586	0.147634	0.048526	0.042967	0.039904	0.187837	0.182289	0.163313	0.052519	0.04824	0.052237	0.135057	0.145381	0.167203	0.043799	0.177813	0.050999	3.81752	0.000362	3.48659	7.37e-05	0.324301	0.001704	1.23802	0.115551	0.350797	4.69e-05	1.22309	0.021506
PE-P 18:0/22:6	1.00405	0.725383	0.748194	0.44911	0.4697	0.468597	0.92829	0.897221	0.764615	0.693549	0.692981	0.613191	0.83249	0.74524	0.790253	0.699996	0.639373	0.67936	0.825878	0.462469	0.863375	0.666574	0.789328	0.67291	1.29524	0.025769	1.17301	0.019526	0.80711	0.1627	1.0454	0.732931	1.45504	0.000379	1.70677	0.000233
PE-P 18:1/20:4	2.34406	1.82477	1.83614	2.1788	2.43581	2.32004	1.83242	1.79842	1.56667	1.1698	1.21236	1.05452	1.93373	1.84849	1.87182	1.31758	1.38064	1.37614	2.00166	2.31155	1.7325	1.14556	1.88468	1.35812	1.51236	0.003608	1.38771	8.54e-05	0.572305	0.008522	0.865534	0.230571	0.587536	0.000245	0.815332	0.005563
PE-P 18:1/22:6	1.07501	0.780016	0.773572	0.455033	0.506721	0.504436	1.0353	1.00473	0.852709	1.04399	1.02451	0.907813	0.991614	0.919836	0.936405	1.13202	1.0386	1.12843	0.876198	0.48873	0.964248	0.992105	0.949285	1.09969	0.97192	0.713595	0.863233	0.015957	1.13228	0.344132	1.10049	0.484206	2.25009	6.25e-05	1.94235	7.4e-05
PG 34:1	1.73056	1.28262	1.29	1.23197	1.30032	1.22781	1.17054	1.20566	1.00374	1.06247	1.04129	0.938233	1.10164	1.04429	0.993432	0.997759	1.04642	1.04615	1.43439	1.25337	1.12664	1.014	1.04645	1.03011	1.11109	0.198449	1.01587	0.666445	0.706918	0.051486	0.785451	0.127935	0.821872	0.001441	0.834914	0.006126
PG 36:1	0.396569	0.30914	0.283804	0.212336	0.230973	0.219608	0.315975	0.28895	0.271483	0.168767	0.199036	0.151842	0.246454	0.236781	0.23365	0.181394	0.164246	0.163497	0.329838	0.220972	0.292136	0.173215	0.238962	0.169712	1.68655	0.003274	1.40804	0.000586	0.525152	0.013145	0.885696	0.360323	0.768026	0.00301	1.08141	0.053872
PG 36:3	0.050732	0.04499	0.027035	0.027206	0.024808	0.018316	0.016192	0.01963	0.014359	0.030316	0.039696	0.027085	0.014496	0.022757	0.017389	0.029028	0.040607	0.031348	0.040919	0.023443	0.016727	0.032366	0.018214	0.033661	0.516807	0.018648	0.541103	0.022672	0.790967	0.349322	0.408777	0.029572	1.43583	0.082024	0.776935	0.219237
PG 40:6	0.030544	0.028217	0.019721	0.025345	0.029933	0.037957	0.049106	0.058325	0.043983	0.026172	0.032396	0.026233	0.04517	0.059095	0.043415	0.036175	0.024933	0.02225	0.026161	0.031078	0.050471	0.028267	0.049227	0.027786	1.78551	0.008984	1.77164	0.030574	1.08052	0.616341	1.92929	0.010341	0.894064	0.590537	1.58396	0.04252
PG 44:12	0.013208	0.006556	0.007159	0.008277	0.010039	0.008755	0.009437	0.007535	0.005819	0.008918	0.008673	0.006156	0.00761	0.008538	0.008694	0.01091	0.00535	0.009376	0.008974	0.009024	0.007597	0.007916	0.008281	0.008546	0.959771	0.827335	0.969004	0.883198	0.882026	0.669191	0.846543	0.591882	0.947028	0.79708	0.917674	0.300726
PI 34:1	8.83754	6.70413	6.27145	3.68297	3.77733	4.37994	4.12707	3.69568	3.53926	5.67697	5.6074	4.93495	2.79535	3.08225	4.07925	5.19133	5.82684	5.90299	7.27104	3.94675	3.78734	5.40644	3.31895	5.64039	0.700523	0.005352	0.588426	0.00669	0.743558	0.087375	0.52088	0.012764	1.42912	0.005711	0.840934	0.232113
PI 34:2	2.0668	1.59434	1.45316	0.798316	0.912224	0.878194	1.00514	0.935907	0.812278	1.66969	1.73361	1.45935	0.770331	0.932595	1.12545	1.87622	1.79984	2.17054	1.70477	0.862911	0.917774	1.62088	0.942793	1.94886	0.566219	0.002174	0.483766	0.002746	0.950793	0.700909	0.538357	0.015373	2.25848	0.000773	1.09257	0.50076
PI 36:1	6.802	5.29902	4.91366	2.88963	3.0565	3.11702	3.17176	2.98424	2.67516	3.23591	3.19121	2.7413	2.7102	3.37124	4.29089	3.56827	3.55802	3.84626	5.67156	3.02105	2.94372	3.05614	3.45744	3.65752	0.963215	0.627537	0.945298	0.690994	0.538854	0.011888	0.519032	0.010088	1.21068	0.005433	1.14445	0.399612
PI 36:2	28.5549	22.7846	22.2006	13.0565	14.3128	15.2301	12.8265	11.7712	12.1345	17.6753	18.3387	17.1698	12.0954	14.2521	19.0777	23.987	24.8996	25.7903	24.5133	14.1998	12.2441	17.728	15.1417	24.8923	0.690664	0.00028	0.60829	0.01018	0.723197	0.029918	0.499486	0.003927	1.753	0.000197	1.06633	0.685038
PI 36:3	2.7346	2.07136	1.78699	0.703657	0.766826	1.04224	0.907919	0.831255	1.01528	0.927623	1.22289	1.33229	0.73647	1.15887	1.45727	1.82895	1.79069	2.06739	2.19765	0.837575	0.918151	1.16093	1.11754	1.89568	0.790873	0.139975	0.589518	0.026333	0.528262	0.027484	0.417788	0.011012	2.2633	0.001442	1.33425	0.296727
PI 36:4	4.83077	3.66898	3.30869	1.81655	2.15345	2.17847	1.64884	1.63893	1.50646	2.08397	1.94089	1.93641	1.47195	1.57677	2.16269	2.44154	2.37286	2.39107	3.93615	2.04949	1.59808	1.98709	1.73714	2.40182	0.804231	0.004317	0.723257	0.036978	0.504831	0.013471	0.406001	0.007151	1.17191	0.040998	0.847595	0.270623
PI 38:4	654.123	524.874	523.901	333.209	371.756	384.139	225.831	217.532	216.805	227.331	223.155	211.962	203.064	243.512	305.008	256.174	276.086	276.219	567.633	363.035	220.056	220.816	250.528	269.493	0.996559	0.895381	0.929627	0.56625	0.389012	0.00134	0.387674	0.001312	0.742334	0.005008	0.690094	0.028004
PI 38:5	31.6089	23.3299	22.6306	13.6884	15.2424	15.4296	10.7993	10.7628	10.1346	18.5211	18.5857	16.6391	9.35929	10.9582	14.5365	22.4094	23.6555	25.0951	25.8565	14.7868	10.5656	17.9153	11.618	23.72	0.589753	0.000401	0.489797	0.002132	0.692874	0.054709	0.408625	0.006135	1.60414	0.000719	0.785701	0.123286
PI 38:6	1.37288	1.05225	0.680764	0.413338	0.518506	0.612051	0.38346	0.449898	0.522937	0.752038	0.6973	0.727122	0.489776	0.471665	0.631064	0.891393	1.03845	1.07587	1.0353	0.514632	0.452098	0.725487	0.530835	1.00191	0.623165	0.003211	0.529826	0.003372	0.700751	0.197372	0.436684	0.045979	1.94684	0.003742	1.03148	0.84236
PI 40:5	46.0611	38.1418	36.0913	17.0977	18.7082	19.5612	19.103	17.6119	16.6141	23.8262	24.9155	22.9411	18.4057	20.9588	27.9936	30.5079	33.1228	34.3048	40.0981	18.4557	17.7764	23.8943	22.4527	32.6452	0.743959	0.00267	0.68778	0.02963	0.595896	0.006344	0.443322	0.002031	1.76884	0.000443	1.21657	0.247769
PI 40:6	2.45982	1.84204	1.73868	1.00965	1.11832	1.16893	0.856105	0.851151	0.876586	1.98978	2.21116	1.84724	0.939459	1.0131	1.23775	2.65996	3.07095	3.14115	2.01351	1.09897	0.861281	2.01606	1.06344	2.95735	0.42721	0.000405	0.359591	0.000412	1.00126	0.992326	0.42775	0.006911	2.69103	0.000293	0.96767	0.743406
PS 34:1	8.91219	7.93718	7.66607	9.52169	10.1016	10.0826	7.18118	7.26889	6.66367	5.85567	6.13465	5.49217	5.2941	5.16865	6.30361	5.32985	5.19255	5.14992	8.17181	9.90197	7.03791	5.8275	5.58879	5.22411	1.20771	0.010286	1.06981	0.3723	0.713122	0.005122	0.861243	0.055147	0.527583	1.9e-05	0.564412	0.000447
PS 36:1	29.1027	21.9701	21.414	22.3619	24.0552	23.8613	16.2311	16.5153	14.3297	12.266	13.0206	11.0418	15.1847	15.2074	17.7757	13.6352	13.7974	13.7439	24.1623	23.4261	15.692	12.1094	16.0559	13.7255	1.29585	0.016163	1.16979	0.053762	0.501171	0.009023	0.649444	0.030006	0.585906	5.53e-05	0.685386	0.001895
PS 36:2	12.3185	10.2168	10.198	10.9891	11.6824	11.5602	6.69562	6.7851	5.83217	6.07418	6.57392	5.61528	5.92617	5.92877	7.03253	6.81922	6.85015	6.95679	10.9111	11.4105	6.43763	6.08779	6.29582	6.87539	1.05747	0.442647	0.915705	0.192994	0.557946	0.0031	0.590009	0.004296	0.602547	3.14e-05	0.551755	0.000275
PS 38:3	2.66246	1.94887	1.91186	1.33369	1.52439	1.50533	1.31066	1.38176	1.08341	1.07086	1.13634	0.971976	1.21388	1.20229	1.34417	1.26327	1.28248	1.25278	2.1744	1.45447	1.25861	1.05972	1.25345	1.26618	1.18768	0.122624	0.989946	0.797023	0.487365	0.011003	0.578831	0.024492	0.870541	0.037159	0.861789	0.056867
PS 38:4	7.91329	6.1058	6.10869	7.66557	8.37881	8.16043	3.22295	3.13682	2.84261	2.9211	3.26007	2.78579	2.05305	2.03017	2.48474	2.53269	2.5012	2.55292	6.70926	8.06827	3.06746	2.98899	2.18932	2.52894	1.02625	0.688702	0.865708	0.084307	0.445502	0.003843	0.457198	0.004024	0.313442	1.26e-05	0.271349	2.2e-05
PS 38:5	0.252	0.176319	0.18979	0.197342	0.225363	0.194411	0.120237	0.106282	0.096599	0.124354	0.12564	0.113768	0.076491	0.073244	0.082487	0.111427	0.095187	0.11276	0.206036	0.205705	0.107706	0.121254	0.077407	0.106458	0.888269	0.158394	0.727115	0.00975	0.588509	0.022942	0.522754	0.015514	0.517528	0.000948	0.376302	0.000233
SM 32:0	0.283907	0.214021	0.228382	0.203913	0.216749	0.224406	0.297583	0.306705	0.293756	0.19926	0.21835	0.190991	0.323023	0.333807	0.343007	0.223639	0.23823	0.236275	0.242103	0.215022	0.299348	0.202867	0.333279	0.232715	1.47559	0.000423	1.43214	0.000167	0.837937	0.160341	1.23645	0.057351	1.08228	0.078467	1.54997	0.000142
SM 32:1	3.82484	3.10195	3.32533	2.86395	3.08551	3.16242	2.01376	2.18466	2.27776	2.09403	2.23469	2.16068	2.05192	2.4491	2.42524	2.65532	3.10337	3.16603	3.41737	3.03729	2.15873	2.16314	2.30875	2.97491	0.997962	0.962153	0.776076	0.031819	0.632982	0.00449	0.631692	0.005195	0.97946	0.751657	0.760135	0.009659
SM 32:2	0.243384	0.208715	0.242056	0.181757	0.214036	0.219652	0.087352	0.112197	0.145014	0.098536	0.123925	0.136942	0.101684	0.155224	0.162296	0.163277	0.228251	0.231463	0.231385	0.205148	0.114855	0.119801	0.139735	0.207664	0.958712	0.818164	0.672889	0.081405	0.517757	0.00222	0.496379	0.00447	1.01226	0.925165	0.681139	0.043709
SM 33:1	3.07298	2.43127	2.54903	2.48927	2.64496	2.67378	1.74746	1.88019	1.84146	1.65794	1.76333	1.66399	1.76429	1.97969	1.94464	2.08715	2.29663	2.384	2.68443	2.60267	1.82304	1.69509	1.89621	2.25592	1.07548	0.070197	0.840548	0.03122	0.631452	0.007803	0.679116	0.012819	0.866772	0.029938	0.728563	0.001304
SM 34:0	5.82981	4.29107	4.2199	5.05087	5.07326	5.18187	6.93886	7.07053	6.64393	3.71166	3.95607	3.44296	7.65036	7.54458	8.07016	4.0029	4.02649	4.06765	4.78026	5.102	6.88444	3.70357	7.75503	4.03235	1.85887	8.2e-05	1.92321	2.1e-05	0.774762	0.119741	1.44018	0.017603	0.790346	1.8e-05	1.52	8.9e-05
SM 34:1	111.099	87.1198	89.1929	90.5567	95.6796	96.2147	75.943	77.6543	73.1262	64.489	64.905	60.0211	75.4469	78.155	78.2468	78.1629	82.577	84.0163	95.8037	94.1503	75.5745	63.1384	77.2829	81.5854	1.19697	0.003703	0.947264	0.096204	0.659039	0.014001	0.788847	0.060112	0.866544	0.007571	0.820846	0.001133
SM 34:2	5.87879	4.9231	5.29168	4.60822	5.08113	5.05329	2.68467	3.09043	3.30006	2.78573	3.10481	3.10542	2.90878	3.59242	3.66613	3.80116	4.70368	4.69987	5.36452	4.91421	3.02505	2.99865	3.38911	4.40157	1.0088	0.905869	0.769978	0.058218	0.558978	0.001362	0.5639	0.002132	0.895682	0.202902	0.689655	0.00593
SM 36:0	0.283729	0.224361	0.225806	0.187014	0.195999	0.198357	0.244459	0.253197	0.240241	0.147503	0.150557	0.134551	0.250097	0.251793	0.259758	0.158122	0.160188	0.159133	0.244632	0.19379	0.245966	0.144204	0.253883	0.159148	1.70568	8.14e-05	1.59526	6.3e-06	0.589473	0.007588	1.00545	0.949831	0.821238	0.000589	1.31009	0.000192
SM 36:1	2.0495	1.5919	1.63211	1.53104	1.57869	1.58561	1.14688	1.16116	1.11729	0.939221	0.972355	0.901605	1.01638	1.03096	1.07774	0.959514	1.05062	1.07011	1.75784	1.56512	1.14178	0.937727	1.04169	1.02675	1.2176	0.00108	1.01456	0.719626	0.533455	0.00515	0.649535	0.013752	0.656022	0.000146	0.66557	3.2e-05
SM 36:2	2.72764	2.30349	2.42574	2.30197	2.50729	2.45273	1.34167	1.49507	1.52641	1.23282	1.35905	1.30852	1.33706	1.56601	1.6296	1.51874	1.82809	1.79309	2.48563	2.42066	1.45439	1.30013	1.51089	1.71331	1.11864	0.085397	0.881856	0.200283	0.52306	0.000833	0.585118	0.001732	0.707783	0.003599	0.624163	0.001087
SM 38:1	0.370061	0.282412	0.287748	0.275092	0.27972	0.25716	0.22871	0.231717	0.22059	0.162937	0.167924	0.158334	0.198202	0.194949	0.192827	0.155826	0.159587	0.165791	0.313407	0.270657	0.227006	0.163065	0.195326	0.160401	1.39212	0.000122	1.21773	0.000451	0.520299	0.006194	0.724317	0.038975	0.592636	0.000123	0.721672	0.000436
SM 38:2	0.088159	0.069953	0.074297	0.068091	0.072223	0.075453	0.054873	0.058002	0.054114	0.045152	0.036754	0.043048	0.048052	0.049469	0.052406	0.048938	0.050786	0.048684	0.07747	0.071922	0.055663	0.041652	0.049976	0.04947	1.33639	0.007367	1.01023	0.74349	0.53765	0.004057	0.718513	0.01781	0.68782	0.000548	0.694858	0.00091
SM 40:1	3.65714	2.77812	2.81474	2.62048	2.71919	2.70012	2.64586	2.623	2.37078	1.7381	1.75482	1.58669	2.19882	2.14416	2.12421	1.72593	1.71533	1.74886	3.08333	2.67993	2.54655	1.69321	2.15573	1.73004	1.50398	0.001162	1.24606	6.34e-05	0.549148	0.008904	0.825908	0.148405	0.645554	7.49e-06	0.804397	0.000153
SM 40:2	1.40562	1.0583	1.07917	1.02011	1.06356	1.05206	0.978077	0.985153	0.895427	0.766729	0.788688	0.715637	0.857313	0.827184	0.829302	0.837766	0.823279	0.858439	1.18103	1.04524	0.952886	0.757018	0.837933	0.839828	1.25874	0.005554	0.997743	0.899459	0.64098	0.02079	0.806824	0.120818	0.803478	0.000241	0.801665	0.000216
SM 41:1	1.06232	0.827468	0.829315	0.872931	0.88568	0.905817	0.777603	0.765921	0.691158	0.565846	0.574571	0.51359	0.699309	0.70302	0.679864	0.637205	0.598349	0.628476	0.906368	0.888143	0.744894	0.551336	0.694064	0.621343	1.35107	0.004267	1.11704	0.006193	0.608292	0.011484	0.821845	0.12209	0.699598	6.14e-05	0.781478	8.5e-05
SM 42:1	8.10619	6.26601	6.33945	6.09262	6.15918	6.36418	6.353	6.1977	5.54038	4.28697	4.27503	3.73945	5.7574	5.64181	5.47973	4.62606	4.24214	4.49244	6.90388	6.20533	6.03036	4.10048	5.62631	4.45355	1.47065	0.003295	1.26333	0.001062	0.593939	0.011128	0.873474	0.250794	0.717697	0.000229	0.906691	0.007247
SM 42:2	15.2863	11.8038	11.5462	12.5118	12.8918	12.9783	13.6842	13.4415	11.7816	10.5984	10.4607	9.15646	12.9491	12.6969	12.4174	11.8787	11.1772	11.5558	12.8787	12.794	12.9691	10.0719	12.6878	11.5373	1.28766	0.01842	1.09973	0.010622	0.782053	0.095291	1.00702	0.949703	0.901772	0.007166	0.991701	0.639726
SM 42:3	3.34746	2.42655	2.47236	2.20937	2.26827	2.30702	2.37212	2.34463	2.04822	1.9009	1.89017	1.66597	2.26242	2.18581	2.13748	2.23994	2.11507	2.20447	2.74879	2.26155	2.25499	1.81902	2.19524	2.18649	1.23968	0.027731	1.004	0.874625	0.661751	0.039688	0.820357	0.194359	0.966811	0.183704	0.970677	0.224009
TG 54:6 [-20:4]	0.033067	0.02512	0.025423	0.016596	0.018023	0.01912	0.022018	0.021991	0.019787	0.011492	0.014145	0.012523	0.019411	0.023282	0.024959	0.011076	0.012923	0.011665	0.02787	0.017913	0.021266	0.01272	0.022551	0.011888	1.6718	0.001328	1.89695	0.003525	0.456415	0.005038	0.763037	0.070957	0.663636	0.002712	1.25889	0.061391
TG 54:6 [-20:5]	0.035235	0.028901	0.026601	0.01865	0.018996	0.021355	0.034771	0.035	0.028902	0.011806	0.011612	0.011574	0.033387	0.034503	0.035578	0.009196	0.013079	0.010436	0.030246	0.019667	0.032891	0.011664	0.034489	0.010904	2.81985	0.000444	3.16308	5.57e-05	0.38564	0.001977	1.08745	0.463076	0.55442	0.003556	1.75367	0.000151
TG 56:5 [-20:4]	0.074928	0.058719	0.054898	0.046403	0.045918	0.047134	0.059225	0.060244	0.050124	0.026934	0.026696	0.023826	0.057443	0.057581	0.061971	0.020829	0.028383	0.020685	0.062848	0.046485	0.056531	0.025818	0.058999	0.023299	2.18956	0.000803	2.53225	0.000266	0.410804	0.003996	0.899482	0.413633	0.501215	0.000832	1.2692	0.001211
TG 56:6 [-20:4]	0.058226	0.043371	0.039016	0.034572	0.032586	0.039939	0.041298	0.041383	0.034241	0.02225	0.024004	0.019607	0.037235	0.042911	0.042856	0.017227	0.02249	0.020266	0.046871	0.035699	0.038974	0.021954	0.041001	0.019994	1.77526	0.003192	2.0506	0.000975	0.46839	0.013861	0.831515	0.276863	0.560085	0.004197	1.14851	0.140767
TG 56:6 [-22:4]	0.013264	0.009007	0.007433	0.006592	0.008198	0.008265	0.010123	0.008924	0.00859	0.005363	0.006269	0.006417	0.010298	0.009744	0.011119	0.005231	0.006581	0.005466	0.009901	0.007685	0.009213	0.006016	0.010387	0.005759	1.53125	0.004973	1.80351	0.001313	0.607631	0.093513	0.930435	0.721837	0.749415	0.048729	1.35158	0.016259
TG 56:7 [-20:4]	0.022938	0.017972	0.016075	0.010302	0.011814	0.012112	0.01128	0.012177	0.010005	0.006404	0.008032	0.008092	0.011105	0.012068	0.011213	0.005532	0.008705	0.007203	0.018995	0.011409	0.011154	0.007509	0.011462	0.007147	1.48533	0.012181	1.60385	0.011083	0.395336	0.005622	0.587202	0.021536	0.626389	0.01656	1.00463	0.937891
total lipid	1438.64	1101.59	1115.45	856.728	921.068	947.447	709.388	701.097	658.569	698.14	708.156	650.312	675.754	721.254	819.151	778.705	820.984	833.352	1218.56	908.415	689.685	685.536	738.72	811.014	1.00605	0.870056	0.910859	0.186715	0.562578	0.008786	0.565983	0.00894	0.892779	0.036904	0.813196	0.0277
total LPC	7.25368	6.07721	6.86943	6.39266	6.99892	7.56598	2.36297	2.8108	3.43575	7.18775	8.36123	8.06931	2.97084	3.96999	4.26392	10.1848	12.8246	13.1168	6.73344	6.98585	2.86984	7.87276	3.73492	12.0421	0.364528	0.000442	0.310156	0.001197	1.1692	0.08251	0.426207	0.001151	1.72378	0.006999	0.534641	0.003282
total LPC-O/P	0.150835	0.131431	0.149187	0.139958	0.14319	0.165139	0.069343	0.076789	0.087287	0.112198	0.133365	0.134536	0.073945	0.098171	0.108905	0.15911	0.203788	0.207231	0.143817	0.149429	0.077806	0.1267	0.093674	0.190043	0.6141	0.00542	0.492908	0.00664	0.880976	0.147648	0.541008	0.001236	1.27179	0.079892	0.626878	0.012819
Total LPE	1.67023	1.33723	1.34086	1.33854	1.42679	1.90481	0.88189	1.01148	1.60214	2.51135	2.58667	2.1704	0.969272	1.47674	0.998367	2.85112	3.02258	3.05075	1.44944	1.55671	1.16517	2.4228	1.14813	2.97482	0.480918	0.007971	0.385949	0.000486	1.67155	0.004516	0.803876	0.314978	1.91096	0.00161	0.737533	0.165046
Legend
IRES-00123	Fibroblasts from 7 year control transduced with lentivirus carrying FUGW-IRES-GFP
IRES-15308	Fibroblasts from 15 year control transduced with lentivirus carrying FUGW-IRES-GFP
IRES-36852	Fibroblasts from 7 year patient transduced with lentivirus carrying FUGW-IRES-GFP
IRES-05722	Fibroblasts from 15 year patient transduced with lentivirus carrying FUGW-IRES-GFP
SPNS1-36852	Fibroblasts from 7 year patient transduced with lentivirus carrying FUGW-SPNS1-IRES-GFP
SPNS1-05722	Fibroblasts from 15 year patient transduced with lentivirus carrying FUGW-SPNS1-IRES-GFP

## Sheet: Torin 1 time course
Conc (nmol/g of protein)
Sample_Name	WT DMSO 4hr-1	WT DMSO 4hr-2	WT Torin 1 4hr-1	WT Torin 1 4hr-2	KO1 DMSO 4hr-1	KO1 DMSO 4hr-2	KO1 Torin 1 4hr-1	KO1 Torin 1 4hr-2	KO2 DMSO 4hr-1	KO2 DMSO 4hr-2	KO2 Torin 1 4hr-1	KO2 Torin 1 4hr-2	WT DMSO 8hr-1	WT DMSO 8hr-2	WT Torin 1 8hr-1	WT Torin 1 8hr-2	KO1 DMSO 8hr-1	KO1 DMSO 8hr-2	KO1 Torin 1 8hr-1	KO1 Torin 1 8hr-2	KO2 DMSO 8hr-1	KO2 DMSO 8hr-2	KO2 Torin 1 8hr-1	KO2 Torin 1 8hr-2	WT DMSO 12hr-1	WT DMSO 12hr-2	WT Torin 1 12hr-1	WT Torin 1 12hr-2	KO1 DMSO 12hr-1	KO1 DMSO 12hr-2	KO1 Torin 1 12hr-1	KO1 Torin 1 12hr-2	KO2 DMSO 12hr-1	KO2 DMSO 12hr-2	KO2 Torin 1 12hr-1	KO2 Torin 1 12hr-2	WT DMSO 16hr-1	WT DMSO 16hr-2	WT Torin 1 16hr-1	WT Torin 1 16hr-2	KO1 DMSO 16hr-1	KO1 DMSO 16hr-2	KO1 Torin 1 16hr-1	KO1 Torin 1 16hr-2	KO2 DMSO 16hr-1	KO2 DMSO 16hr-2	KO2 Torin 1 16hr-1	KO2 Torin 1 16hr-2
AcylCarn 12:0	0.215892	0.249718	0.238456	0.227924	0.251093	0.263336	0.316617	0.246816	0.225816	0.278642	0.251223	0.262234	0.202835	0.0939693	0.235417	0.485121	0.103006	0.138985	0.303071	0.295837	0.154801	0.119485	0.374935	0.319537	0.152737	0.165481	0.414715	0.467493	0.190339	0.140712	0.421986	0.343704	0.164751	0.160704	0.273548	0.298147	0.218762	0.154634	0.493225	0.417299	0.293167	0.24874	0.438345	0.578465	0.215436	0.166744	0.417912	0.334986
AcylCarn 14:0	0.582844	0.751727	1.0128	0.970292	0.651995	0.671233	0.965773	0.729883	0.590286	0.859114	0.846313	0.906788	0.744219	0.458796	1.89149	3.09149	0.431295	0.662143	1.58821	1.29221	0.82744	0.699903	1.47975	1.45657	0.732488	0.72448	2.34922	2.60444	0.86153	0.661123	1.82395	1.75335	0.53266	0.651803	1.37894	1.37743	0.513323	0.500254	2.87917	2.32415	0.913005	0.872283	2.06078	2.62597	0.592789	0.516577	2.05745	1.63
AcylCarn 18:0	0.458833	0.49429	0.609373	0.580523	0.519642	0.522382	0.755217	0.630265	0.419329	0.532962	0.632498	0.620854	0.770188	0.574363	1.04091	1.12314	0.542623	0.750965	1.0301	0.946608	0.710563	0.67406	0.905228	0.866703	0.68078	0.747502	1.8681	60.229	28.2789	23.982	50.0802	43.4368	23.3275	26.2834	42.2544	41.5238	10.0585	14.6596	41.9377	48.1398	18.4749	21.2515	46.3315	52.7568	18.1881	16.35	41.186	40.8348
AcylCarn 18:1	0.666089	0.80517	1.19271	1.07748	0.765784	0.907668	1.01763	0.821363	0.60729	0.719125	0.718595	0.745385	2.35076	1.94427	3.41412	3.83221	2.07536	2.7139	2.33234	1.80837	3.50192	3.68068	1.90229	1.79152	2.80912	2.93279	8.86015	254.81	126.156	102.473	166.557	155.177	119.286	138.691	148.363	155.546	15.1813	26.28	152.689	184.689	31.3616	38.7189	97.8843	153.652	38.3396	34.7614	135.975	103.25
AcylCarn 18:2	0.658152	0.774957	0.782986	0.785862	0.748784	0.796573	0.859016	0.833102	0.575031	0.76189	0.653245	0.801778	0.878831	0.771708	0.938622	0.894765	0.675655	0.974756	1.1407	0.9384	0.984004	0.910842	0.851394	0.880743	0.68763	0.677986	1.11143	37.0614	27.355	26.4652	40.8927	32.8782	27.7528	35.0204	44.6971	40.8373	29.8052	32.2318	51.8772	49.5178	33.3833	36.4646	60.4644	62.0508	34.8078	36.1349	57.1274	57.6526
CE 16:0	55.8245	53.9362	80.5027	66.4342	92.7728	93.5707	90.1112	75.9837	66.1239	73.6771	83.9237	81.8666	60.9213	25.2846	109.494	178.59	67.0483	82.3353	91.2974	80.189	68.3463	79.4931	85.0003	151.867	114.557	79.1553	319.202	318.008	104.374	88.8461	74.6542	113.944	113.29	82.6759	123.955	130.468	70.8877	43.5463	402.131	313.013	85.5383	64.9564	81.4129	56.9391	79.5891	71.0529	150.444	133.475
CE 16:1	20.5084	18.0083	26.5021	24.7237	25.1557	23.05	28.4689	20.9761	23.2718	21.6868	28.9635	28.7839	22.6526	10.5275	29.7509	45.5572	19.822	25.9742	28.6097	25.3453	17.168	25.5131	30.6138	45.9938	54.5011	35.0762	146.306	115.177	44.9638	34.2421	30.3438	49.885	49.7118	32.7432	50.8148	51.3995	30.4179	21.8105	181.98	139.561	33.8651	31.9612	37.4691	29.2467	35.5084	32.6667	69.6528	57.168
CE 18:0	56.2719	68.8717	77.8724	73.1981	82.4447	83.5283	91.4957	77.0339	60.2279	62.5742	74.4347	70.498	60.7774	36.6457	150.342	157.475	69.2357	72.8379	97.3586	91.9694	65.5045	64.282	79.6118	104.175	75.0695	72.8836	320.563	276.346	75.9232	65.9757	79.5903	96.5043	89.4469	76.5784	127.328	121.24	69.7011	55.5469	413.643	342.739	73.8068	68.5902	88.4341	78.3395	76.8098	77.3744	126.938	120.081
CE 18:1	355.138	403.879	563.027	433.336	541.56	598.84	792.371	363.245	474.773	435.365	535.107	598.227	398.63	160.774	866.443	1738.56	453.35	552.218	619.053	426.969	363.84	570.611	630.542	1175.13	1201	781.678	6377.83	5579.56	975.784	717.679	690.714	1254.72	1202.69	806.273	1486.08	1636.11	765.697	494.504	9263.66	7639.63	1002.58	786.011	969.251	697.768	964.755	980.348	2017.3	1868.21
CE 18:2	55.6802	68.0149	68.9188	56.5664	70.8291	86.257	91.3613	49.0123	60.6127	71.4686	77.5977	81.4044	68.5724	32.941	74.7106	114.612	46.6487	64.5139	83.7867	65.803	58.6347	78.3472	80.7476	150.335	142.131	94.9232	206.362	228.763	109.392	86.9231	88.71	148.645	126.196	79.2554	155.132	161.519	79.365	50.0542	187.625	156.085	104.95	82.001	113.65	82.3186	96.7687	100.787	196.196	158.417
CE 18:3	14.6922	11.8775	12.5536	10.362	13.8169	16.9947	18.7373	11.903	14.8386	12.1407	15.9979	12.8303	14.426	6.03043	14.6691	17.5741	14.0708	12.2476	17.7061	13.5175	11.7973	14.717	18.503	28.0571	27.9501	13.6183	21.3792	34.2972	21.829	17.0137	17.6017	27.0692	20.514	20.5729	22.9934	24.0712	10.5196	8.31387	21.7144	15.8758	14.0946	13.4008	20.3942	15.1829	17.6252	12.8437	26.4619	19.3442
CE 20:3	16.554	16.531	18.8637	17.2803	21.2515	24.6075	22.4472	14.7475	18.0309	16.606	20.8992	22.6123	25.0329	10.8157	25.9407	44.9225	16.6638	21.1461	27.2262	20.9079	18.25	22.843	23.2707	33.3431	44.6659	32.2185	88.6683	92.0826	27.2476	24.1393	22.0531	34.2069	29.3237	21.0439	47.1338	55.401	23.0702	19.7374	117.759	106.854	23.5684	22.9872	25.1069	19.647	26.5844	32.1204	61.3103	43.4365
CE 20:4	83.7079	98.3439	97.8121	78.6339	98.1722	102.093	137.855	72.0014	76.2416	89.0763	117.736	102.268	108.515	52.226	106.081	155.811	75.798	88.3613	114.142	82.1629	79.7656	94.3993	113.567	168.782	204.421	115.167	172.377	226.893	117.041	96.8795	90.7126	166.467	145.074	88.4884	161.245	170.127	108.551	82.0807	193.234	144.373	120.954	98.2928	105.973	94.9151	135.889	129.206	250.7	192.592
CE 20:5	30.8565	31.0676	32.8653	30.4683	32.6871	35.2479	42.905	24.1269	23.8021	28.2761	29.6563	32.3444	40.7406	16.702	32.6085	47.8985	21.1492	31.4747	30.3227	24.461	24.2856	29.8861	36.1344	51.1372	51.7239	39.6282	48.148	71.4977	38.0027	30.2498	25.1653	41.1762	43.3734	27.3397	48.3152	52.9815	34.3428	23.531	52.5978	43.4479	40.4165	29.4116	28.1257	29.8933	44.2683	34.4394	72.6386	55.4973
CE 22:5	13.7396	13.6355	12.9389	14.9485	13.4431	17.5928	17.541	11.9759	11.4799	13.8303	13.776	11.4811	13.6151	8.0886	15.9232	25.261	9.83113	13.091	11.546	12.7595	8.74697	10.5858	13.9466	21.619	21.9362	21.3947	72.034	56.7848	15.0325	15.081	12.5635	20.156	18.2601	12.7403	21.5895	25.5912	18.5063	10.387	98.8677	78.0992	20.6144	15.81	17.2934	16.2399	18.4461	19.745	39.8832	31.786
CE 22:6	119.486	138.807	145.556	122.862	136.743	152.155	160.947	110.394	123.908	120.768	145.38	159.536	154.357	67.4873	136.673	220.607	127.682	156.53	160.508	137.654	112.394	149.378	171.44	251.849	264.926	184.131	350.895	355.979	202.62	186.282	198.045	304.114	215.643	173.061	313.98	327.66	150.013	108.251	413.662	335.546	197.166	156.142	241.097	184.943	199.87	188.085	394.441	346.144
DG 32:0 -16:0	1135.44	1040.55	1153.78	1240.18	1256.16	1250.98	919.169	1133.09	1319.47	1474.69	1314.04	1663.15	1312.27	1519.16	1309.34	1100.44	1142.39	1680.27	1878.86	1561.33	1636.05	2133.89	1490.35	1689.69	1850.22	1741.05	1137.68	996.265	2121.39	2337.74	1579.91	1666.6	1434.78	1521.15	1361.23	1336.74	1336.03	1654.68	491.195	848.308	1502.6	1682.41	1522.31	1423.61	1268.82	1665.29	978.172	1051.52
DG 32:1 -16:0	195.569	219.909	166.059	160.658	225.492	189.006	136.546	155.895	212.005	288.881	207.575	227.629	436.876	352.032	300.845	234.94	316.01	397.917	335.836	285.208	414.528	494.585	273.824	303.306	394.913	401.357	256.578	234.842	485.698	496.983	332.86	319.177	346.755	381.537	286.273	294.594	347.959	397.555	140.084	241.038	373.963	418.432	321.795	313.835	309.052	398.555	219.043	251.745
DG 32:1 -16:1	237.477	257.22	215.278	211.99	290.126	269.16	212.312	231.146	285.79	327.71	246.149	303.917	516.886	440.906	364.002	301.254	411.457	525.549	447.009	378.411	494.597	583.524	348.512	361.15	478.707	492.292	354.165	315.76	572.399	580.39	421.21	397.005	440.716	501.667	382.049	373.124	413.002	468.171	165.167	290.634	457.782	483.063	395.818	366.345	416.307	494.14	290.556	307.392
DG 34:1 [-16:0]	1130.01	1130.35	1250.95	1318.01	1459.41	1409.06	1089.94	1354.51	1320.08	1483.04	1274.68	1627.26	1998.36	1942.09	2488.87	2026.23	1710.71	2503.09	2931.68	2410.18	1956.19	2727.82	1854.07	2141.8	2145.49	1925.1	2705.31	2188.41	2454.27	2697.3	2485.48	2671.49	1889.2	1923.21	2717.85	2564.81	1518.36	1961.22	1299.04	2370.81	1968.79	2116.47	2846.04	2481.41	1574.48	2104.86	2159.87	2434.07
DG 34:1 [-18:1]	1340.45	1281.01	1463.79	1500.06	1784.96	1742.8	1304.63	1674.3	1520.8	1675.87	1565.58	1935.61	2220.25	2228.53	2894.45	2291.66	1981.16	2948.08	3497.33	2871.15	2169.38	3089.65	2108.01	2583.17	2481.3	2178.48	3087.7	2575.46	2731.01	3125.26	2798.73	3135.73	2210.14	2210.05	3241.01	3138.27	1694.76	2240.08	1551.51	2857.55	2202.98	2458.79	3359.23	2867.47	1804.58	2559.79	2646.5	2905.24
DG 34:2 [-16:0]	52.6472	43.2205	49.1243	42.5103	51.8885	51.5369	36.9255	45.8421	51.2459	54.6049	44.7668	52.6448	88.9612	79.1111	92.4886	71.5273	65.2577	82.8628	87.0512	79.2699	68.7941	95.0534	59.4057	63.0295	73.3492	60.5574	95.9757	76.77	67.7004	73.027	64.4709	66.0476	59.7048	63.5055	82.5913	68.1945	41.4566	53.8037	43.1055	78.7884	43.3244	47.7306	61.2978	58.3984	42.2064	56.3266	60.8015	61.7862
DG 34:2 [-16:1]	205.906	213.719	223.285	216.928	253.333	229.657	188.417	192.801	232.063	251.719	193.18	269.547	397.747	322.645	380.756	331.67	327.633	415.194	428.197	342.8	353.59	446.137	306.171	333.601	426.062	375.29	630.983	515.626	420.551	445.46	440.901	419.702	359.318	388.156	489.688	459.562	260.913	323.48	274.184	526.017	316.763	342.315	390.881	366.52	295.137	357.249	330.829	357.658
DG 34:2 [-18:1]	183.661	200.741	215.438	203.651	229.329	212.969	170.094	184.252	227.017	241.003	185.933	241.154	351.945	308.984	382.672	327.85	304.558	392.085	378.633	310.308	333.851	443.612	293.342	331.526	407.493	380.891	634.762	478.611	421.777	430.245	405.554	408.31	348.636	362.734	459.227	440.972	244.075	316.155	250.99	506.143	288.445	320.609	393.353	351.5	263.752	345.1	300.492	352.325
DG 34:2 [-18:2]	68.6143	70.9766	66.2581	75.5093	91.0922	87.9561	64.7826	81.2502	64.9786	70.0059	62.1328	82.0262	129.104	107.779	128.183	107.14	96.1035	142.337	143.224	122.813	103.575	133.375	83.7077	92.9289	101.274	91.8004	138.036	113.41	96.9832	105.644	100.931	102.986	96.3166	101.82	135.483	130.453	54.4576	73.9894	62.0105	117.319	66.2345	73.135	96.9858	87.8941	72.7543	90.1009	97.2392	104.981
DG 36:1 [-18:0]	184.324	158.96	196.036	207.801	192.899	208.068	141.02	179.801	205.11	219.962	220.367	250.513	266.36	289.935	383.802	303.236	198.907	319.871	404.319	339.946	260.247	402.977	289.035	337.914	280.454	223.712	378.094	323.883	336.646	382.863	367.753	436.728	206.633	206.724	360.521	342.501	187.725	270.803	190.127	375.513	296.145	358.956	538.265	462.953	180.52	272.211	337.712	340.286
DG 36:1 [-18:1]	167.734	142.602	166.417	188.768	184.12	194.034	134.651	171.319	200.419	201.807	197.258	246.197	251.664	266.699	380.644	289.753	188.416	302.442	379.816	314.536	243.561	369.473	283.67	319.453	269.786	208.593	333.916	295.513	294.167	351.87	346.522	405.396	185.738	195.279	344.654	327.856	172.289	256.844	197.435	340.838	275.988	335.437	496.243	419.916	177.969	259.261	312.953	318.251
DG 36:2 [-18:0]	23.0267	24.6352	21.3396	23.4876	23.6847	25.095	14.2144	20.8342	25.1291	26.7186	20.2298	29.6423	38.0748	39.962	45.3005	37.6862	25.6917	36.8279	36.6079	29.9655	27.1232	42.7297	26.3681	27.8025	32.0927	21.6923	43.5222	34.1819	26.3579	33.0394	29.8119	32.2394	20.7628	20.7985	30.2797	29.7429	12.554	19.671	19.1963	38.285	19.415	24.1876	37.804	33.9954	14.2723	23.2146	26.7622	28.2383
DG 36:2 [-18:1]	1037.64	1054.88	1167.86	1133.38	1404.72	1299.19	966.021	1091.49	1197.03	1273.93	1006.58	1326.43	1951.47	1809.63	2642.2	2183.27	1773.18	2494.4	2761.25	2127.96	1684.42	2594.82	1616.69	1981.04	2220.8	1765.85	4559.81	3499.44	2139.65	2404.59	2585.63	2794.47	1902.9	1862.58	3352.99	3131.53	1174.24	1663.48	1888.32	4010.32	1639.24	1895.11	3026.92	2532.69	1399.13	2015.04	2462.06	2732.36
DG 36:2 [-18:2]	25.8932	26.2879	27.9353	28.6523	29.595	29.5339	17.8511	24.6628	25.7432	29.9721	29.4245	31.9347	41.8633	41.6669	51.9909	42.5386	27.7059	46.7478	45.3003	39.1741	32.234	44.8996	32.9472	37.1894	39.8991	26.9596	50.4941	39.2896	33.8952	37.8913	36.6254	42.4005	26.7022	24.4883	38.9935	36.3811	17.0905	24.6746	23.1591	43.0491	27.0472	30.4978	47.8094	45.8272	21.3451	25.0688	41.3239	37.1674
DG 36:3 [-18:1]	48.8963	50.5616	48.7479	47.6849	61.4108	55.3302	47.1043	42.2154	55.2916	53.6428	46.0039	56.2176	84.682	74.6221	99.0668	82.6342	70.6309	92.5931	95.2743	87.3351	68.95	90.079	62.7307	64.0667	68.7609	62.9779	152.417	116.114	60.6468	69.4993	73.0996	75.4603	68.4303	71.2017	109.323	99.4926	32.7972	43.3392	59.0009	131.347	41.7916	41.406	69.609	63.5539	44.0017	59.4091	68.7937	75.4429
DG 36:3 [-18:2]	55.0873	64.2995	62.1652	57.1076	74.6054	65.9213	61.6046	62.1493	67.7454	74.4859	51.6781	70.8412	106.111	87.7797	109.588	99.156	95.4463	118.568	129.839	97.4211	84.809	119.127	76.8251	86.4595	93.1554	78.7076	180.275	153.705	81.1606	86.5065	93.0934	91.911	88.161	98.6076	136.33	124.144	42.8737	54.8445	74.3932	151.213	49.1751	56.84	87.0458	86.6524	57.8851	78.7164	93.5001	95.8124
DG 36:4 [-20:4]	49.8913	49.5656	38.5016	41.6331	45.2437	40.6987	28.4421	32.6902	43.338	50.8152	38.6115	42.4636	95.0137	66.9606	61.6808	50.0607	51.1887	69.1889	58.3242	40.2553	52.6127	79.3181	40.8628	48.106	56.1494	40.0786	48.3359	38.7596	39.4188	40.8216	31.2076	36.3125	34.269	36.1157	41.8854	34.0262	17.4424	22.879	18.9844	34.5575	19.1392	25.0773	32.0305	40.3159	21.2954	28.3439	34.3298	30.3669
DG 38:4 [-20:4]	89.3194	78.2513	85.904	88.9139	83.7474	95.248	52.3433	73.8791	70.1323	86.2955	73.1756	77.9949	103.389	103.88	120.091	89.0482	62.7323	107.048	109.912	90.8537	66.9884	92.1807	74.0424	66.9171	108.067	49.2095	90.5553	74.9974	48.4803	62.0214	58.0012	70.2502	40.2021	45.3887	66.8474	67.0393	20.0388	44.946	53.6613	120.474	39.558	55.2336	136.448	150.569	37.666	56.5313	108.538	85.4164
DG 38:5 [-20:4]	50.8863	49.5803	39.7718	46.7091	60.3047	58.9323	35.5227	53.3394	46.9469	50.6757	34.4953	44.8745	63.7241	55.6087	63.6338	53.209	61.2232	74.8541	78.5935	62.1467	43.4014	60.1164	44.3815	42.6589	49.5792	32.7123	58.202	48.3171	31.4709	30.6782	34.9272	35.3698	34.7946	36.6681	53.8051	47.9068	10.1193	20.4545	22.8766	46.0493	15.2825	18.3487	36.786	44.9272	20.9833	27.1097	48.9287	41.7196
LPC 14:0	77.1586	88.9678	92.5249	95.0566	160.899	162.559	205.227	216.05	119.889	140.84	174.8	177.216	103.136	84.1328	92.3084	94.8125	134.713	188.237	365.323	330.715	141.114	144.002	236.59	223.727	70.8835	59.7014	52.0661	49.0499	115.206	114.192	241.109	225.208	118.672	126.662	290.32	282.32	42.171	54.6053	41.1491	36.3516	132.657	145.714	283.899	290.532	147.666	146.258	315.811	328.947
LPC 15:0	30.6348	32.7966	34.5174	41.6061	79.519	82.6214	98.0271	113.059	54.0632	66.7229	82.7797	89.0984	34.5784	29.2539	34.2458	35.9818	64.0233	91.4081	187.672	173.157	54.8775	63.4519	119.685	118.459	21.7506	18.5312	20.2624	19.6818	55.1698	59.9972	138.745	132.555	59.8631	65.5853	162.039	160.107	15.2128	17.7071	19.0849	16.6257	63.3386	74.4539	171.929	172.371	78.2445	78.2197	182.49	189.619
LPC 16:0	729.264	702	821.562	880.374	1686.31	1761.68	1666.27	2115.58	1325.05	1411.8	1662.23	1917.86	775.549	706.957	797.698	789.481	1323.21	1893.28	3314.89	3055.88	1280.04	1589.15	2021.6	2217.26	593.702	474.071	483.242	465.672	1212.08	1257.11	2101.4	2164.15	1249.61	1254.48	2706.07	2771.44	361.468	451.92	372.201	397.194	1259.58	1369.91	2643.69	2596.55	1421.8	1506.02	3301.32	3344.3
LPC 16:1	369.465	363.613	414.576	459.098	692.099	759.929	871.085	1025.7	558.394	666.364	906.717	974.682	364.981	326.79	378.19	364.023	493.185	837.884	1692.04	1632.62	563.875	590.887	1303.23	1218.52	203.021	173.151	190.385	191.888	479.164	472.258	1521.5	1369.51	400.795	429.215	1278.39	1248.05	145.879	170.305	173.214	187.548	569.04	631.546	1939.4	1899.39	535.898	528.599	1465.64	1511.95
LPC 17:0	29.7925	30.2772	37.0447	37.3182	85.85	89.7883	96.2178	110.961	66.6392	74.8552	91.3607	105.083	33.4598	27.4175	34.21	35.664	68.411	97.4849	171.051	158.705	70.6583	81.3777	121.135	129.328	21.8061	18.9453	22.0289	21.6213	67.1868	69.3216	137.042	134.649	66.5402	70.3846	142.012	151.267	14.4824	17.6309	17.725	20.6239	75.0189	80.7312	172.471	174.339	76.3491	81.7215	175.884	179.901
LPC 18:0	145.781	149.424	192.449	205.711	230.451	246.529	297.499	297.798	233.148	262.026	304.67	320.438	143.43	126.971	209.573	225.381	176.06	236.722	379.229	356.565	227.739	247.164	374.699	374.138	91.5658	84.0803	142.791	145.7	168.857	158.065	340.617	298.409	142.613	154.219	306.435	294.669	61.3124	68.5453	114.996	122.866	152.499	159.457	370.475	382.95	129.633	132.654	337.658	324.595
LPC 18:1	1164.55	1117.54	1390	1517.91	2320.99	2603	2576.77	3331.5	1817.96	2000.33	2902.01	3267.51	1078.74	1013.67	1295.84	1242.45	1592.75	2724.75	5548.76	5378.46	1660.34	1962.9	4019.61	4097.76	582.869	469.562	653.385	685.152	1452.65	1569.38	4897.37	4939.39	1364.51	1403.88	4237.6	4519.31	383.613	464.147	652.943	769.853	1775.65	1982.12	6826.19	6565.71	1664.77	1742.04	5657.2	5870.32
LPC 18:2	82.5326	81.1959	95.8808	101.766	158.683	169.655	201.161	230.655	109.124	135.442	179.017	185.265	68.4371	61.2911	84.5474	82.8754	100.642	172.785	358.526	360.184	105.568	106.821	246.321	236.212	30.5655	25.4026	40.3488	41.5579	80.6764	80.8987	298.913	262.347	76.7894	81.6329	273.544	267.209	19.1578	22.4403	37.1886	41.6484	89.8066	99.1787	383.868	380.891	94.0807	92.3112	318.703	327.833
LPC 18:3	5.2019	4.88215	5.76999	6.52603	10.0516	11.3894	12.3667	14.4516	6.61835	8.38677	11.1906	11.4686	4.82574	3.92772	5.10669	4.9936	6.32417	11.1696	20.8992	21.7164	6.16023	5.79815	14.259	12.9649	2.04568	1.58848	2.40689	2.44028	4.23858	3.86735	15.3975	13.282	4.29553	4.20766	13.8381	13.7491	1.49952	1.39894	2.00089	2.10533	4.49333	4.91063	18.0749	19.1377	5.37323	4.72094	15.5563	15.5032
LPC 20:1	27.5379	28.9886	32.7215	32.3222	72.0342	73.2673	104.703	99.4983	49.7529	60.8475	72.004	76.7584	33.795	25.6033	34.3303	34.2423	62.7309	87.9699	168.383	155.529	60.8345	59.1428	115.499	105.61	20.4257	18.0694	19.8239	19.1606	49.6612	48.5039	128.915	110.008	53.9597	61.5187	135.285	137.537	12.3674	15.3106	17.1776	14.5814	55.1537	59.034	155.862	163.381	65.4067	63.4656	153.211	162.566
LPC 20:3	33.111	33.626	39.5428	42.0904	95.7756	105.623	120.28	137.577	50.6955	61.9493	79.6549	80.4204	25.4661	22.2772	36.2923	34.4517	59.0158	102.195	215.36	209.01	49.932	50.1173	108.91	102.439	10.0102	8.67387	15.5779	16.0039	43.2947	43.2108	134.385	113.801	52.256	60.4333	171.813	169.046	6.07198	7.19437	16.1855	16.7306	50.4368	53.6495	166.837	167.781	64.5971	64.2502	197.194	196.613
LPC 20:4	50.1593	48.228	56.2879	62.8817	110.049	119.522	134.104	154.986	57.3524	75.2401	91.8221	89.2796	37.6805	34.1266	51.9501	47.2901	62.1788	111.358	233.601	230.657	56.2611	54.6452	126.792	111.307	13.4999	11.6205	21.4825	21.761	46.2843	46.9766	158.711	129.758	50.1976	60.3647	182.623	180.079	8.08845	8.53335	20.4504	21.1256	54.3349	56.8786	207.144	203.04	63.5767	64.2055	205.162	218.77
LPC 20:5	13.6261	12.8403	15.3717	16.6426	24.0121	26.4533	28.345	31.5395	12.3311	16.3204	20.4393	19.3604	10.6903	9.76271	14.5046	13.2083	11.752	23.4334	47.3402	48.546	10.7216	10.8206	25.4923	23.167	3.71122	3.08562	6.32225	6.45315	7.34304	6.81068	28.5627	23.0055	8.65922	9.5087	33.1279	31.878	2.4773	2.37873	6.03956	6.27418	6.57392	7.27946	36.9455	37.0019	9.06338	8.58828	36.387	37.7183
LPC 22:5	14.1551	14.0773	16.5593	17.5646	35.9042	39.637	44.2424	52.1943	21.1103	26.4576	33.0676	32.6281	14.5971	12.282	17.4149	15.8807	26.432	49.0188	85.5665	85.44	29.953	25.6623	52.4403	45.0783	6.25571	5.31204	8.58445	7.95562	35.1182	35.3776	65.1953	53.289	34.9443	34.5999	66.9999	65.7899	4.16876	4.30345	7.73641	7.40502	48.3766	49.1147	85.8604	87.1335	43.9952	39.7648	74.3711	105.943
LPC 22:6	37.9501	37.2355	42.6563	44.4796	76.329	82.7275	96.1017	105.293	42.3019	52.8694	66.9221	66.3937	30.9397	27.019	39.7066	38.159	48.435	84.775	166.802	165.455	45.9404	42.0905	93.0839	86.2392	11.2848	9.82202	18.3766	16.5801	39.0941	37.5996	116.641	97.9926	41.6109	48.7947	133.947	127.925	6.67548	7.29451	17.3239	15.9781	45.3531	47.4687	148.9	147.638	52.8907	50.5635	143.095	154.827
LPC-O 16:0	73.3448	63.1014	67.6129	76.6037	390.494	413.736	396.212	468.283	360.682	434.455	465.857	476.805	96.7415	82.967	84.2136	69.0873	301.463	440.114	571.497	528.126	488.522	490.737	559.362	503.824	65.4946	58.134	48.3416	44.2724	471.522	488.358	645.38	583.512	344.628	394.478	510.353	523.647	61.7995	83.0634	31.8077	42.0827	567.223	614.907	797.998	815.997	433.837	438.567	579.951	615.217
LPC-O 18:1	22.878	18.5953	19.2404	22.8219	93.1359	98.4089	92.1469	118.773	59.7622	73.2685	81.155	79.3363	36.394	32.7039	33.6138	28.7502	93.2276	134.746	172.309	162.558	108.316	102.7	119.949	100.099	24.9136	22.8825	21.5969	18.6493	95.1904	96.0625	127.445	112.435	109.129	123.605	157.635	154.575	18.5844	24.687	12.1881	16.2599	102.201	112.146	147.406	159.438	131.273	134.062	177.844	182.702
LPC-O 22:6	0.456161	0.511102	0.550089	0.597429	1.16643	1.5483	1.19507	1.60573	1.34113	1.35986	1.75905	2.41853	0.535758	0.509844	0.583622	0.649351	0.880502	1.63327	2.28842	1.92098	1.12877	1.67261	1.68147	2.38042	0.379606	0.239455	0.159597	0.212471	0.925521	1.20186	1.22317	1.78354	0.527408	0.42393	1.21021	1.22241	0.20801	0.302473	0.227593	0.203593	1.07586	1.08123	1.66696	1.67722	0.833353	0.779902	2.05282	2.02437
LPC-P 16:0	8.01218	6.64339	7.80257	8.73596	20.9028	21.8706	21.4607	24.7913	22.5402	24.7682	27.0648	30.3457	16.2345	13.5656	15.7993	12.1904	22.3302	31.6439	40.1394	35.8373	35.6406	37.7451	41.362	38.8402	12.5324	10.1459	10.5553	9.57637	36.9998	37.8472	45.5074	43.9937	24.3465	25.4678	32.848	33.4536	10.1744	13.0261	9.50619	10.2603	39.5478	44.2777	53.1724	58.7325	29.2975	28.9941	37.9883	37.8417
LPE 16:0	75.1153	77.8651	89.2999	85.7421	85.9689	93.4131	104.091	84.3501	82.2023	103.199	94.2608	112.859	102.064	109.584	105.923	94.2979	82.6585	122.662	125.633	115.661	113.457	138.605	120.509	113.714	98.9748	70.4596	61.0298	51.6363	93.7452	104.323	86.264	98.1912	68.0128	66.451	68.1175	69.7115	56.6617	73.4926	59.7168	56.8887	102.137	112.023	100.658	103.045	64.6664	70.2446	81.9896	80.3816
LPE 18:0	98.9106	95.8927	110.546	117.304	110.382	107.328	115.032	115.532	130.576	139.135	154.726	164.856	199.445	173.307	193.808	164.06	162.451	207.366	222.489	209.057	230.838	232.373	231.673	212.528	149.693	113.166	98.7664	90.8534	164.679	173.556	166.539	149.899	109.668	121.489	111.623	112.531	86.9082	110.274	92.6728	94.4379	188.429	191.615	203.041	222.013	121.149	128.348	146.9	140.212
LPE 18:1	366.488	378.427	491.75	482.596	571.673	636.387	564.476	537.482	487.064	604.778	539.238	610.223	345.392	371.783	413.218	396.906	420.547	636.827	780.775	737.149	437.617	564.238	583.084	601.304	278.463	226.078	295.052	276.548	381.103	417.083	622.313	713.667	359.033	341.98	538.353	609.909	180.804	228.925	371.198	271.671	406.744	437.374	830.764	829.75	357.232	422.267	716.743	720.599
LPE 18:2	36.015	34.9202	44.7218	47.8828	42.4149	50.1078	58.9455	50.1747	35.8121	51.2146	51.9557	50.4138	26.2544	27.2401	32.9679	34.429	32.6288	48.0334	66.0691	60.7604	36.3744	38.117	51.6698	51.902	18.3243	17.1446	24.2714	24.5448	28.1975	25.9832	52.6916	57.7416	22.5987	24.87	44.5321	46.0492	11.0521	14.5853	34.0314	20.802	30.5603	30.65	73.8447	67.9975	27.1648	28.0296	60.2845	58.6456
LPE 20:4	74.7093	77.062	99.1245	104.115	106.745	115.72	174.543	109.656	75.3473	130.61	97.339	88.3806	58.2037	57.02	77.1406	85.1009	63.4069	103.355	131.177	124.277	72.4188	73.2836	88.7848	75.0594	43.0632	43.4952	78.8017	60.8861	47.0535	51.9369	83.1202	106.093	48.8178	64.8956	85.6004	89.1097	36.2381	42.6317	112.267	60.1464	52.9474	51.0225	115.478	91.7498	44.1888	54.3643	89.1258	90.5535
LPE 22:6	89.6082	93.782	109.294	120.311	123.528	147.943	208.311	127.476	84.5826	140.072	111.668	106.981	74.3945	76.4898	93.8112	105.188	78.6136	131.205	150.671	146.245	83.1576	90.8503	101.327	101.736	57.8387	51.5187	87.4283	65.8958	54.7349	59.2665	106.023	135.293	56.0724	78.7188	114.155	106.369	44.5435	47.5591	138.643	69.1279	62.8137	64.5769	142.025	119.362	52.7319	66.7665	114.695	108.781
LPE-P 16:0	14.7192	12.7707	14.9494	20.3949	68.2157	63.5555	54.3841	71.5445	68.1719	77.8227	81.2919	90.0775	42.2972	39.0608	39.5135	32.2352	74.2409	99.4236	115.296	112.753	115.219	128.74	121.738	105.963	34.4582	27.4933	23.3589	24.4748	112.625	126.125	136.701	138.751	78.8971	73.3361	96.3886	102.676	23.431	35.0991	25.3922	25.9237	141.593	147.993	175.445	187.011	79.0261	85.8277	124.076	126.133
LPE-P 18:0	11.831	9.8634	11.2666	12.5235	29.9684	29.1645	22.5053	30.9319	31.2841	31.6711	35.9193	39.0995	18.3692	19.817	22.0564	17.4345	32.1159	44.2553	50.0558	47.6191	44.4139	53.4829	50.6343	49.0755	19.2821	14.8194	16.9381	13.7767	45.2045	49.4937	52.5636	54.9192	33.28	28.1613	38.8199	42.0579	17.2438	20.4194	16.5269	18.181	56.9525	61.5019	70.4591	71.2053	30.9867	37.7811	50.9553	51.4209
PC 32:0	670.118	670.003	695.553	693.384	754.72	726.938	567.017	690.711	699.731	797.527	702.995	788.82	739.115	758.701	713.037	649.691	708.388	904.196	870.692	791.658	825.164	919.124	757.114	843.805	957.519	957.377	797.364	678.449	994.134	990.713	850.843	874.027	838.668	824.524	732.899	768.993	1000.13	1013.41	726.94	753.914	1062.89	1079.53	936.509	917.312	912.424	965.731	777.53	807.508
PC 32:1	8799.15	8728.03	9117.09	8953.35	9696.51	9808.78	7252.47	8832.69	9368.96	10429.8	9150.32	10552.4	9761.52	10073.3	9144.63	8368.01	9298.52	11949.6	11345	10251.3	10573	11780.3	9840.77	10922.1	12201.9	12616.1	10151.9	8655.05	12735.5	11969.4	11304.4	11314.9	11244.4	10970.2	9498.49	9765.6	13002.7	12847.6	9318.55	9846.38	13172.9	13167.6	12078.1	11986.9	12152.7	12527.1	10144	10338.8
PC 34:1	13680.8	14274.3	14413.3	14372.2	14036.4	13234.8	11859.1	14374.2	11510.5	14029.1	13072.7	13155.8	14522.7	12526.5	16005.7	14751	12691.4	13885.6	17069.9	15585.1	13037.4	12326	14792.7	14211.5	12616.3	14365.1	17956.4	16469.7	12670.5	11189.9	17090.7	14067.1	12683.1	12610.1	15741.9	15666	13929.5	12936.3	17175.6	17765.7	12848.3	12161.9	15846.3	17306.7	13180.4	12631.8	15254.5	15308.3
PC 34:2	3996.43	4019.68	4264.95	4199.44	4588.92	4575.3	3458.03	4272.64	4016.19	4664.39	4117.78	4649.11	4396.53	4443.89	4586.85	4189.01	4331.57	5588.01	5506.97	4925.85	4689.57	5370.94	4581.98	4998.63	5513.55	5523.92	5413.87	4454.21	5781.98	5830.84	5388.52	5328.88	4956.08	4912.68	4554.73	4752.37	5477.64	5589.35	5132.31	5231.46	5874.85	5964.43	5921.11	5734.62	5123.79	5390.12	4787.92	4934.98
PC 36:0	164.76	154.069	218.917	214.897	175.558	174.455	122.409	171.981	162.899	173.702	174.985	204.052	163.758	187.181	285.352	255.57	149.108	213.801	276.372	242.033	151.306	216.462	214.638	263.145	227.894	208.813	376.308	301.168	216.398	225.548	280.443	319.25	169.83	143.153	253.104	265.634	212.117	237.675	420.856	434.948	243.073	258.127	404.524	371.289	172.861	206.865	325.044	329.385
PC 36:1	685.528	689.017	761.11	747.236	818.2	805.335	612.767	799.033	647.81	744.063	697.342	762.494	695.194	727.357	805.353	734.661	730.248	916.579	1031.92	933.929	663.019	798.43	764.947	832.862	805.768	831.348	951.975	816.03	816.064	799.833	922.282	904.255	816.877	758.299	945.098	974.608	780.369	813.879	956.359	974.953	809.777	827.213	1072.45	1032.56	813.273	889.38	1006.68	1042.85
PC 36:2	6497.13	6671.54	7114.64	7141.37	7928.89	7877.51	6030.82	7830.53	6179.46	7233.01	6687.98	7311.13	6750.52	6977.97	7722.69	6957.57	7223.69	8965.07	9939.34	9059.74	6591.6	7690.82	7430.04	8046.6	7887.93	8058.28	9173.81	7863.67	7943.91	7787.65	9117.07	8757.99	8062.51	7527.33	9283.8	9489.85	7646.58	7897.38	9083.65	9389.66	8040.45	8165.3	10359.3	10224.7	8136.9	8760.73	9910.59	10068.2
PC 36:3	964.724	953.753	1003.5	983.25	1211.99	1238.82	884.065	1161.51	963.146	1109.05	940.418	1109.21	962.296	1038.57	1117.28	1016.96	1087.91	1443.01	1519.97	1309.97	1016.79	1248.43	1078.87	1204.75	1161.2	1133.75	1307.96	1054.03	1205.43	1203.07	1276.33	1297.96	1213.84	1206.76	1299.35	1295.08	1038.41	1053.06	1239.01	1270.36	1168.94	1172.44	1439.06	1396.75	1199.28	1271.48	1364.31	1388.26
PC 36:4	469.635	464.543	505.896	500.405	556.097	541.075	406.777	516.977	420.679	472.316	416.616	481.48	441.601	453.233	523.206	484.654	447.792	574.486	652.144	589.354	398.65	464.379	439.015	495.279	449.191	449.058	549.831	465.86	419.886	392.437	474.705	479.2	462.783	430.851	544.048	569.631	352.361	344.296	486.438	494.686	320.554	318.217	502.177	487.89	379.657	392.841	555.082	578.393
PC 38:4	248.7	236.383	263.422	256.836	355.981	360.751	221.501	328.97	233.164	267.663	234.854	277.736	214.43	252.22	259.728	235.531	289.297	400.473	424.221	378.557	202.603	278.208	229.727	280.525	246.545	241.879	293.796	225.806	235.159	238.801	253.51	283.271	306.509	260.781	356.316	364.683	180.521	191.046	252.039	255.768	187.555	196.961	284.387	263.328	243.312	284.86	347.867	367.534
PC 38:5	388.829	377.328	422.712	414.029	553.876	535.204	400.381	525.689	344.528	397.661	363.527	413.41	433.14	443.19	517.384	473.002	494.204	660.073	761.584	680.505	381.579	453.382	461.793	523.154	439.971	434.183	545.2	454.976	397.274	379.422	496.765	500.871	519.824	471.27	671.23	691.645	316.803	311.651	455.062	472.045	294.589	289.153	516.68	512.113	396.563	423.178	659.641	683.732
PC 38:6	81.4258	75.9239	78.9965	79.6715	107.147	101.458	67.0147	94.161	73.9904	87.9414	72.7626	82.713	56.4183	66.6399	67.9863	61.3647	71.2418	96.4825	105.793	92.5103	56.7417	73.8293	68.1514	76.6776	52.1021	55.8874	59.8037	50.2909	53.3768	50.8317	64.1239	63.7757	62.5775	59.2071	82.4054	82.3836	33.5306	32.5081	44.0186	43.8121	33.9719	35.2539	58.3308	58.0012	43.2977	46.0952	72.8939	73.5517
PC 40:6	149.859	140.67	151.665	152.281	176.819	171.945	107.505	159.671	137.435	152.379	133.158	155.586	134.014	160.821	150.447	135.982	140.952	204.929	216.062	188.998	117.271	166.44	141.593	169.737	157.105	154.048	157.656	125.282	138.924	142.522	154.744	169.269	160.268	133.159	180.238	187.963	109.034	117.384	123.341	130.602	106.177	109.131	164.501	158.156	119.76	137.742	180.533	187.634
PC 40:7	258.159	248.044	302.056	307.944	350.876	341.64	241.12	339.534	221.741	256.565	246.072	280.18	215.506	247.474	320.04	287	270.795	369.104	445.197	407.558	185.839	248.757	243.066	285.063	197.811	195.366	331.965	260.609	164.429	160.181	237.642	252.969	251.512	211.755	375.166	372.605	117.649	121.705	288.497	284.472	104.076	105.518	253.027	242.86	157.998	182.623	348.447	363.781
PC 40:8	25.4017	23.6234	28.3864	29.1929	39.7965	41.5734	24.2973	37.0673	23.4122	25.6724	23.218	27.7791	14.6695	19.8996	23.5231	20.0658	23.1194	34.0754	40.0214	35.6366	14.8105	22.4384	17.6714	23.2427	12.0606	10.8901	19.4807	13.6121	10.7161	11.0348	15.9677	17.2263	18.3476	14.9334	28.758	29.0576	5.27612	5.36292	13.4151	13.9376	6.03062	5.88722	15.281	14.5812	9.23356	11.2107	23.9428	25.3232
PC-O 32:0	40.1369	52.2801	52.9113	53.2498	62.9649	76.4241	55.6406	75.0045	87.2675	91.3425	89.4388	101.827	45.8369	43.9586	60.3269	56.9077	54.3304	73.265	89.4891	86.9001	80.6078	93.3303	98.4619	103.719	51.1118	47.8827	72.9011	63.2215	91.1895	90.1074	114.198	118.993	67.4529	53.0549	94.3349	92.1845	49.0458	52.9108	64.4001	77.8224	103.605	113.257	132.165	129.349	70.908	66.9968	105.929	96.4959
PC-O 38:6	91.9182	90.0169	100.967	99.652	136.496	135.2	95.73	126.93	106.907	122.452	108.707	122.502	101.831	103.72	131.363	115.088	129.638	173.893	183.258	161.717	118.739	145.435	130.451	142.171	108.527	109.886	151.002	122.276	131.496	131.189	149.716	152.515	155.49	141.767	183.607	185.516	100.545	100.241	156.634	155.307	124.14	127.239	174.51	168.322	138.254	154.118	199.38	203.64
PC-P 32:0	1406.52	1390.06	1607.12	1585.74	2183.61	2217.69	1626.06	2183.63	2045.21	2213.93	2145.95	2398.42	1277.5	1326.44	1554.28	1430.45	1726.76	2162.8	2536.06	2308.11	1815.61	2280.34	2086.5	2324.27	1458.43	1429.26	1712.43	1491.78	2256.79	2293.3	2370.42	2498.59	2047.85	1800.03	2369.01	2483.6	1421.94	1480.12	1661.29	1757.79	2448.18	2529.32	2636.73	2591.12	2079.47	2303.37	2502.63	2519.42
PC-P 34:2	93.1532	94.3647	100.242	93.388	119.847	125.504	96.0634	116.959	103.684	117.985	103.98	124.571	106.567	104.935	113.803	105.232	113.933	144.689	160.109	142.4	119.309	138.533	125.811	132.079	129.873	129.191	140.696	120.631	146.29	146.852	146.962	149.075	144.009	139.984	146.034	148.064	130.589	132.978	142.585	149.367	156.838	159.813	174.022	172.01	158.588	164.841	166.853	158.79
PC-P 36:3	66.6991	64.6297	72.3648	69.2582	115.616	115.287	92.0379	112.761	91.62	109.988	93.5378	105.654	72.6567	67.4174	87.771	78.4567	109.767	134.881	149.14	126.381	103.601	116.699	111.033	115.856	73.5416	74.5563	91.3645	77.4518	109.01	108.649	127.184	121.756	129.819	126.055	151.41	154.702	75.4939	76.2575	87.3175	87.4587	115.161	111.611	137.512	136.733	129.297	134.838	161.699	162.754
PC-P 36:4	13.1475	13.1002	15.9096	14.2422	22.4856	22.9835	16.8293	21.3966	21.5331	24.1229	20.7897	25.1423	13.9607	15.266	18.5785	17.41	20.126	26.5548	29.2056	26.5019	23.7495	28.3425	24.8806	28.7686	16.2657	15.8896	19.0669	17.2461	25.9721	25.6408	30.1346	31.1053	26.2011	25.3367	31.5839	32.3068	16.455	17.07	19.9333	19.9567	27.7701	27.5987	33.6962	33.1438	25.9793	29.3079	34.3873	34.2821
PC-P 38:6	7.93197	7.26755	8.99517	8.40372	9.29396	9.6344	6.6436	8.95081	7.58399	7.52117	7.44114	9.23075	6.38238	7.25219	8.54148	7.94264	7.99192	9.53347	10.4208	9.74706	6.27518	7.70857	6.76185	7.36295	7.7811	6.81651	8.74056	7.90023	6.22823	6.7356	7.24288	8.04106	9.25	7.93302	10.0544	10.003	6.28933	7.18994	8.75882	10.0646	5.72976	5.58386	7.71972	7.36694	7.78291	8.70631	11.5807	10.4484
PE 34:1	2808.06	2529.48	2877.13	2870.07	2493.5	2710.73	1803.29	2078.51	2802.78	3000.55	2602.69	3185.34	3007.92	3215.57	2548.6	2176.83	2193.21	3250.85	2599.28	2290.93	3073.79	3839.62	2329.57	2680.17	3575.05	3347.66	2560.19	2080.64	3523.3	3903.65	2437.77	2692.54	2488.49	2471.63	1936.83	1964.59	3053.22	3520.45	2498.26	2559.4	3431.04	3715.42	2679.83	2379.41	2337.19	2854.11	1965.34	1963.75
PE 34:2	667.587	592.467	774.308	767.74	684.122	761.714	503.996	610.338	700.116	718.381	670.638	861.409	683.32	814.967	813.206	684.009	570.836	900.103	849.746	775.304	701.459	971.751	672.513	836.161	922.056	815.77	916.241	745.872	871.535	964.942	792.404	958.292	678.319	685.631	723.554	725.799	715.407	836.3	922.545	965.561	811.593	897.624	994.981	831.119	602.513	792.231	753.472	795.187
PE 36:1	2001.07	1810.1	1998.32	2012.59	1759.3	1859.33	1288.4	1534.05	1785.36	1961.35	1696.62	1995.94	2228.73	2292.85	2078.09	1774.2	1665.3	2387.66	2018.68	1790.7	2089.41	2495.94	1680.55	1844.53	2462.04	2351.55	2130.37	1783.36	2325.33	2467.92	1782.13	1840.81	1770.04	1801.16	1578.81	1541.45	2116.69	2448.55	2068.16	2122.79	2259.25	2409.47	2042.64	1874.88	1686.63	2060.6	1560.36	1625.27
PE 36:2	2479.36	2266.74	2698.8	2644.01	2643.97	2861.97	2003.48	2395.49	2284.11	2458.17	2211.18	2677.02	2679.68	2863.95	2813.58	2410.28	2414.25	3432.93	3180.94	2825.7	2484.56	3047.29	2214.64	2515.69	3039.7	2953.9	3043.23	2538.39	2746.25	2937.15	2536.83	2673.01	2637.88	2717.6	2605.73	2585.19	2519.31	2905.81	3224.59	3276.28	2634	2850.94	2963.44	2640.7	2434.55	2892.89	2696.53	2850.4
PE 36:3	306.32	259.635	329.847	310.27	362.513	381.726	264.559	323.314	297.607	291.933	265.72	350.143	304.827	343.586	356.564	296.827	342.287	463.015	454.316	391.073	296.205	394.209	282.633	337.683	385.952	348.821	412.592	332.377	345.801	387.673	340.874	377.032	324.608	352.71	374.2	359.826	299.457	355.039	428.192	494.062	291.031	367.76	402.716	366.502	327.125	360.267	399.592	440.48
PE 36:4	161.24	139.042	177.45	178.06	172.067	185.854	131.243	154.539	157.468	160.302	152.625	190.271	164.262	191.598	184.563	160.166	147.006	219.868	209.846	196.399	156.105	206.336	146.729	182.738	211.959	191.057	196.868	161.219	189.955	207.03	166.138	192.433	172.916	160.546	168.628	172.718	154.494	176.852	189.806	197.107	172.262	179.92	193.191	160.446	148.464	191.598	169.131	184.245
PE 38:4	496.462	449.851	543.529	530.624	631.855	677.245	493.928	575.033	466.48	511.679	466.877	568.406	554.019	586.127	604.114	523.763	565.875	806.298	794.978	693.224	510.57	624.169	487.413	565.449	650.16	617.439	745.447	603.294	595.529	617.148	570.738	609.958	659.876	663.011	695.923	704.314	543.782	612.768	794.035	808.597	542.289	567.981	704.356	612.145	620.543	728.196	731.28	775.941
PE 38:5	379.228	336.069	484.683	452.972	531.176	551.04	350.225	483.258	342.74	358.646	350.618	442.738	377.981	466.483	511.036	467.823	405.352	639.495	651.069	583.524	372.535	502.152	415.741	427.041	488.051	430.463	583.779	434.151	470.761	475.078	441.831	506.522	510.358	478.218	568.563	561.146	393.82	437.638	646.79	647.407	390.819	416.367	532.709	475.309	427.812	547.61	603.604	623.39
PE 38:6	102.728	84.7817	103.82	103.833	79.7441	92.3893	55.675	68.4326	90.1971	95.6169	80.6913	106.373	94.8967	118.237	84.4156	80.3355	88.4596	111.961	79.7924	73.7831	91.344	135.592	70.1569	93.2118	153.558	117.454	80.5513	67.7851	124.796	147.473	71.9879	95.5009	82.4416	76.3603	58.0424	56.4555	111.175	127.199	79.5428	84.985	114.73	122.737	82.9473	72.0431	70.8275	93.2154	59.9474	64.4123
PE 40:6	440.697	373.238	420.542	421.031	410.929	443.902	259.348	340.581	398.453	421.479	355.17	436.576	495.213	576.658	457.046	380.173	384.806	618.482	467.839	399.968	426.883	590.327	353.467	416.084	649.443	604.487	480.443	385.788	548.781	599.544	356.536	405.633	460.883	437.068	364.694	347.602	533.273	622.369	496.046	495.555	504.587	553.427	457.273	403.786	437.849	547.366	374.518	385.967
PE-P 16:0/18:1	5275.23	5312.41	5699.27	5232.96	4039.22	3836.73	3449.95	3973.09	5188	5789.9	5828.79	6111.59	6276.05	5848.71	7180.51	6716.27	4075.99	4948.07	5320.45	4921.07	6302.97	6182.56	7237.03	7192.59	6242.14	7206.85	8021.85	7032.06	6968.36	6528.46	7866.64	6781.97	4162.78	3848.71	5087.47	5165.67	6698.45	6780.73	8660.73	8124.66	7703.24	8587.56	8758.53	9159.07	4562.33	4737.35	5264.88	5701.73
PE-P 16:0/18:2	531.599	551.364	620.516	586.292	351.069	354.969	343.62	357.05	551.588	564.124	602.642	668.869	656.244	623.943	704.061	678.888	351.878	452.816	471.336	445.657	686.046	694.991	732.615	770.439	711.038	754.741	813.61	709.809	736.53	740.117	778.714	747.606	349.53	372.082	418.909	432.401	697.365	716.26	889.998	890.276	789.554	910.999	928.646	912.408	371.655	409.113	464.357	511.026
PE-P 16:0/20:4	3018.02	3112.79	3541.11	3254.35	3075.61	3016.96	2637.57	2947.36	3326.39	3533.97	3567.24	4015.97	3783.76	3764.05	4290.04	4019.15	3035.14	3814.05	3949.09	3606.83	4282.84	4229.95	4313.72	4525.73	4135.33	4324.49	5293.75	4538.1	4638.53	4646.9	4797.78	4377.57	3405.76	3516.88	3824.34	3859.07	4025.2	4154.51	5648.5	5584.34	4861.5	5539.35	5472.13	5347.46	3520.55	3775.72	4047.12	4385.21
PE-P 16:0/20:5	875.309	941.862	1020.01	938.41	806.959	804.602	680.865	797.102	953.39	1004.54	1040.53	1157.71	1068.81	1171.63	1308.52	1193.95	853.488	1115.36	1095.67	1012.39	1264.94	1303.56	1264.53	1402.65	1310.12	1311.38	1566.38	1300.08	1439.97	1433.97	1444.84	1385.81	894.831	983.548	1054.67	1038.51	1211.8	1323.87	1717.1	1599.45	1488.5	1678.19	1768.4	1610.3	928.249	1070.71	1111.56	1257.26
PE-P 16:0/22:6	3491.27	3483.56	3862.73	3502.34	3989.13	3977.61	3325.82	3820.73	3916.93	4195.73	4094.92	4690.67	3964.04	4193.73	4865.68	4381.08	3913.57	5142.96	5061.76	4641.47	4704.31	4974.77	5116.06	5354.88	4393.79	4646.64	5752.27	4831.33	5166.4	5127.18	5446.74	5150.83	4178.61	4260.35	4689.25	4880.79	4081.43	4258.39	6394.02	5898.79	5084.25	5724.39	6578.26	6354.48	4237.15	4699.58	5237.81	5712.58
PE-P 18:0/18:1	1160.79	1149.72	1245.73	1184.66	1155.43	1105.72	944.457	1107.56	1203.99	1267.75	1271.65	1501.4	1425.5	1428.94	1602.69	1466.03	1168.88	1485.14	1537.72	1430.42	1512.43	1568.66	1613.64	1723.18	1571.05	1658.71	1844.86	1515.98	1687.93	1675.36	1819.12	1654.04	1203.9	1235.18	1452.94	1508.97	1537.29	1634.95	2048.53	2010.85	1839.71	2135.82	2283.45	2214.14	1280.65	1458.06	1678.07	1793.08
PE-P 18:0/18:2	228.607	243.618	264.714	246.098	163.578	156.24	150.666	166.078	214.921	242.306	240.345	254.664	270.195	266.129	298.595	282.395	155.688	193.512	220.296	207.208	271.03	262.512	292.182	308.389	277.264	315.593	350.857	330.256	281.321	266.801	352.984	287.855	156.273	170.31	203.738	205.388	285.66	298.678	368.962	369.724	315.594	352.492	387.797	402.594	175.705	189.313	214.323	241.039
PE-P 18:0/20:4	1546.52	1526.28	1684.98	1561.33	1469.11	1430.16	1291.08	1455.41	1491.23	1626.05	1615.82	1785.24	1741.91	1734.76	2131.24	1989.61	1470.29	1855.38	1909.97	1877.22	1859.35	1864.45	2039.37	2101.59	1802.37	2001.4	2495.64	2133.64	1988.95	1928.16	2217.12	1962.83	1479.92	1527.26	1813.31	1856.22	1824.49	1844.61	2776.53	2551.35	2040.94	2372.87	2527.64	2562.24	1518.41	1662.31	1909.4	2125.65
PE-P 18:0/20:5	415.621	443.493	451.12	417.435	374.14	362.616	309.343	345.137	411.41	460.576	474.614	506.846	508.791	503.614	555.24	525.731	348.32	490.189	479.642	433.842	518.79	539	554.271	567.053	559.992	576.227	672.401	579.468	574.268	579.551	627.483	580.677	361.339	378.665	459.325	470.37	530.457	542.366	767.007	763.769	619.906	682.146	784.122	736.851	374.203	440.06	472.629	529.88
PE-P 18:0/22:6	1572.13	1612.21	1709.95	1557.59	1755.3	1690.73	1503.74	1714.07	1553.61	1726.54	1757.91	1853.49	1761.94	1737.11	2088.79	1966.94	1667.52	2052.9	2368.74	2147.82	1890.38	1819.94	2101.19	2211.24	1648.88	1910.03	2482.81	2160.04	1864.66	1769.28	2277.14	2043.39	1616.42	1679.28	2185.55	2188.89	1593.52	1647.57	2747.89	2583.6	1845.21	2088.94	2649.06	2689.77	1610.48	1751.14	2301.4	2514.43
PE-P 18:1/20:4	1046.87	1122.77	1241.38	1159.73	1243.84	1256.77	1114.49	1238.07	1050.36	1130.3	1150.07	1299.92	1359.86	1358.26	1628.05	1435.27	1236.44	1606.91	1654.45	1535.21	1324.72	1388.44	1366.04	1537.74	1537.95	1629.67	2036.93	1672.58	1551.09	1514.6	1542.79	1451.1	1356.06	1411.97	1598.11	1634.88	1401.65	1445.71	2212.45	2080.04	1531.96	1783.02	1836.13	1770.96	1333.1	1520.66	1659.71	1839.17
PE-P 18:1/22:6	1109.61	1185.18	1279.2	1183.37	1446.46	1481.16	1272.49	1388.21	1081.97	1217.24	1209.44	1364.91	1322.87	1348.05	1603.19	1512.8	1379.42	1853.03	1914.12	1783.81	1315.58	1418.93	1467.51	1580.27	1485.69	1640.13	2070.1	1723.56	1554.16	1523.18	1689.69	1595.53	1513.83	1583.1	1825.14	1854.6	1409.19	1437.7	2321.87	2165.7	1523.96	1700.56	2032.96	1933.75	1458.79	1685.33	1934.77	2193.61
TG 48:1 [-14:0]	0.946787	1.32166	2.37859	1.51763	0.734631	0.679703	1.16853	0.69358	1.08988	1.07481	1.06352	1.74401	0.80538	0.538659	2.71281	5.20172	0.917485	0.695178	1.83874	1.35245	0.896595	1.29937	1.9714	4.20952	2.61149	2.96878	20.7073	17.1729	2.35849	1.94334	3.99074	6.4367	1.94652	1.24207	6.69965	7.61842	3.65801	2.25265	39.0157	29.9044	2.62013	1.81572	3.08705	3.14987	1.46496	1.60203	7.68392	10.0448
TG 48:1 [-16:0]	2.82589	3.65994	6.27735	3.72078	1.95687	1.8012	2.88707	1.61669	3.42774	3.4361	2.90256	4.73811	2.0765	1.52815	6.63057	11.743	2.58179	1.87931	4.40603	3.42363	2.52072	3.86782	4.81356	10.7947	7.25943	8.48403	42.8069	34.6965	7.0351	6.04749	9.72158	14.8643	5.38305	3.37976	13.8505	15.982	10.1885	6.23651	74.8906	55.1161	7.42787	4.9202	6.81686	7.43868	3.9475	4.22438	15.9509	19.8919
TG 48:1 [-16:1]	0.991631	1.3486	2.12108	1.28727	0.838082	0.69792	1.00806	0.644531	1.30024	1.33621	0.951936	1.76383	0.777433	0.531545	2.04837	3.69918	0.934977	0.703853	1.58114	1.21232	0.945694	1.44521	1.68727	3.45917	2.37527	2.8277	12.4377	10.1456	2.50415	2.10494	3.03978	4.85975	1.99693	1.28522	4.58266	4.79777	3.29273	2.03541	21.3152	15.5623	2.44201	1.69172	2.16051	2.17369	1.39118	1.5156	5.02154	6.23276
TG 48:1 [-18:1]	0.950267	1.40232	2.52918	1.46224	0.802389	0.739745	1.27638	0.712285	1.13329	1.1748	0.962594	1.75157	0.752996	0.540454	2.82625	5.47205	0.938475	0.673319	1.94454	1.49163	0.837348	1.34412	1.95342	4.3325	2.62042	2.99168	21.3198	18.2537	2.38626	1.97868	4.14828	6.31251	1.93095	1.23967	7.14979	8.06736	3.49286	2.09364	40.4634	30.7118	2.58234	1.70257	3.14921	3.2518	1.47466	1.62275	8.18492	10.425
TG 48:2 [-14:0]	0.131369	0.125459	0.23326	0.151225	0.0727541	0.0945084	0.130481	0.0832994	0.105005	0.13261	0.132903	0.151105	0.0927908	0.0710722	0.294678	0.545094	0.0977022	0.112709	0.223338	0.152503	0.0827199	0.128451	0.174697	0.402313	0.361093	0.343103	2.45626	2.1449	0.272204	0.233936	0.311801	0.732734	0.273969	0.142517	0.791575	0.89336	0.594497	0.32903	5.80014	4.41224	0.425065	0.287538	0.456864	0.429824	0.249327	0.288443	1.22256	1.58284
TG 48:2 [-16:0]	0.138249	0.157455	0.234334	0.162265	0.114086	0.114911	0.101644	0.0913633	0.140085	0.127701	0.140328	0.176663	0.101602	0.0809784	0.303659	0.644075	0.121046	0.11913	0.166542	0.159774	0.075973	0.184458	0.193804	0.516038	0.541837	0.49484	2.34398	2.07091	0.356934	0.332943	0.312891	0.794375	0.321038	0.19164	0.821739	0.995465	0.677323	0.461071	4.91789	3.68353	0.519996	0.350994	0.49806	0.506667	0.352465	0.373456	1.09263	1.42685
TG 48:2 [-16:1]	0.302678	0.361365	0.698169	0.468704	0.283765	0.323238	0.371195	0.227452	0.338656	0.315825	0.351959	0.463399	0.310863	0.193404	0.692731	1.35813	0.286428	0.329794	0.643723	0.372344	0.225254	0.380286	0.440502	1.02268	0.990053	0.893371	5.67623	5.01874	0.698827	0.63311	0.764126	1.77948	0.79494	0.407842	1.89193	2.21945	1.5212	0.902844	13.1063	9.90817	1.14337	0.735651	1.15996	1.21113	0.738451	0.843196	2.85736	3.73401
TG 48:2 [-18:1]	0.102184	0.124194	0.22467	0.156235	0.113844	0.115057	0.147796	0.116885	0.102893	0.109005	0.124597	0.157267	0.107178	0.0601022	0.278422	0.591175	0.100056	0.11148	0.221414	0.167823	0.0751793	0.127944	0.167322	0.412138	0.385896	0.343037	2.41297	2.22726	0.231051	0.225851	0.334846	0.786509	0.310263	0.132458	0.870732	1.069	0.6657	0.386643	6.22112	4.73556	0.463558	0.304771	0.529066	0.527637	0.295117	0.311986	1.41189	1.80939
TG 48:2 [-18:2]	0.031636	0.0541178	0.0779323	0.0530678	0.0257822	0.0369435	0.0491519	0.0298448	0.0374851	0.0456953	0.042929	0.060148	0.0391676	0.0238015	0.0749942	0.0817312	0.0314861	0.023225	0.0565216	0.0535753	0.0351517	0.0455938	0.0601291	0.121358	0.0932818	0.0918321	0.433296	0.386776	0.0547052	0.0700066	0.103449	0.154297	0.0769357	0.0646208	0.201419	0.243279	0.0911371	0.0615627	0.856057	0.628469	0.0715857	0.0563219	0.0907614	0.0843321	0.0359859	0.0706871	0.225316	0.258921
TG 50:1 [-16:0]	9.94328	13.1594	23.7627	14.5065	7.74061	7.11043	11.2265	6.86222	11.4359	11.2919	10.1745	16.9601	6.941	5.12351	27.7938	48.2184	8.82984	6.2262	20.754	14.7525	7.5545	11.9665	17.9634	36.4942	20.9845	24.0335	187.353	154.88	19.7872	17.4292	38.194	54.7096	16.3786	11.0992	58.1185	62.7362	28.157	17.7463	350.069	262.266	20.2662	14.8301	26.3627	26.1093	11.9869	13.5093	66.4596	80.1761
TG 50:1 [-18:1]	5.10289	6.61628	12.3766	7.76451	4.25357	4.03639	6.17848	3.83061	5.83365	5.74382	5.13317	8.53842	3.34639	2.62801	15.6271	25.7659	4.67838	3.22533	11.5045	7.86155	3.84446	5.96395	9.64306	19.9738	10.8012	12.2322	103.484	83.5868	9.74601	8.98472	20.3315	28.9103	8.75127	5.65704	31.9768	35.0162	13.7298	8.70432	191.071	141.132	9.97426	6.9299	13.9067	13.9663	6.20092	6.98969	36.5432	45.7517
TG 50:2 [-16:0]	1.04676	1.22512	2.24509	1.31974	0.927111	0.966653	1.30365	0.796415	1.04213	1.03627	1.13938	1.63212	0.923296	0.615183	2.96995	5.89861	0.853177	0.996283	2.01572	1.48133	0.700596	1.2316	1.79502	4.02193	3.04022	3.17028	27.616	24.2971	2.20788	1.88635	3.60784	7.26441	2.62243	1.31183	8.50135	9.8209	5.27394	3.15375	68.7476	50.8315	3.74905	2.50359	4.87419	5.09618	2.50702	2.65951	13.0996	16.4729
TG 50:2 [-16:1]	0.825858	0.932802	1.67944	1.13753	0.746716	0.816839	1.34728	0.692416	0.821738	0.91997	0.912314	1.26976	0.74742	0.477028	2.57217	5.24304	0.712221	0.812259	1.90671	1.2955	0.539749	1.04185	1.51777	3.75115	2.71873	2.73416	26.2902	23.3976	2.03825	1.64603	3.14222	6.96058	2.46635	1.20458	8.28369	9.86057	5.11081	2.76265	68.3318	50.7076	3.44291	2.3917	4.63968	5.05933	2.35771	2.61184	13.8301	17.0005
TG 50:2 [-18:1]	1.12158	1.25553	2.5587	1.59352	0.847589	1.09147	1.61765	0.932587	1.06249	1.21284	1.21186	1.70347	0.957026	0.661789	3.75968	7.94214	0.994578	1.02518	2.73585	1.80771	0.687046	1.33928	2.11484	5.19091	3.69624	4.0857	42.404	36.6642	2.64309	2.25546	4.33162	10.2783	3.26508	1.51505	13.0712	15.0822	6.90491	4.16437	112.828	85.1415	4.88818	3.43553	7.56013	7.60412	3.4816	3.7153	21.5385	26.7265
TG 50:2 [-18:2]	0.148848	0.208887	0.37633	0.267659	0.179025	0.223483	0.229807	0.154628	0.198688	0.186968	0.158043	0.265519	0.14841	0.109434	0.406675	0.685228	0.172696	0.17528	0.327679	0.284408	0.15359	0.228082	0.270581	0.525368	0.312841	0.33053	2.20379	1.91643	0.309225	0.272425	0.407762	0.706427	0.292747	0.180061	0.919102	1.00229	0.42059	0.267242	4.21926	3.34326	0.319386	0.234633	0.381314	0.382041	0.274194	0.290968	1.11468	1.26505
TG 50:3 [-16:0]	0.0692829	0.0513527	0.0835692	0.0747774	0.0600241	0.0825583	0.0985082	0.0418991	0.064235	0.0718997	0.0591009	0.0858457	0.0597496	0.0444783	0.119272	0.186134	0.0634174	0.053554	0.106631	0.0844741	0.0333374	0.0578084	0.0792355	0.175288	0.143228	0.137913	0.769506	0.710069	0.110788	0.0829332	0.115662	0.229092	0.145995	0.0558488	0.298335	0.324998	0.143135	0.0953065	1.8076	1.24629	0.133723	0.0960135	0.168931	0.165369	0.0982082	0.137441	0.455299	0.486643
TG 50:3 [-16:1]	0.164428	0.207544	0.332935	0.21691	0.168068	0.178961	0.23567	0.164022	0.156686	0.15174	0.176053	0.222387	0.160181	0.119673	0.455624	0.834397	0.161247	0.209639	0.360749	0.288735	0.0885029	0.169091	0.255057	0.460342	0.46703	0.410644	3.7965	3.24548	0.344979	0.271845	0.371486	0.931779	0.493183	0.203921	1.24537	1.51043	0.774188	0.462821	9.35415	7.21555	0.613928	0.436959	0.665244	0.778612	0.496518	0.556632	2.09808	2.53488
TG 50:3 [-18:1]	0.08953	0.0812162	0.180202	0.126546	0.0971666	0.108717	0.133139	0.0771475	0.076026	0.0996923	0.112836	0.110563	0.0967145	0.054318	0.247885	0.459091	0.0753121	0.137847	0.229476	0.186778	0.05749	0.0912439	0.123138	0.283923	0.284817	0.277866	2.34914	2.09121	0.180423	0.150471	0.237649	0.599908	0.313288	0.123335	0.773637	0.99666	0.484155	0.30471	5.84907	4.3866	0.312638	0.200417	0.451696	0.434617	0.274139	0.293375	1.39616	1.62948
TG 52:1 [-16:0]	3.54395	4.38023	7.8742	5.25566	3.24767	3.02551	4.03147	2.89943	3.83926	4.02292	3.7768	5.86005	2.26271	2.01396	11.152	16.785	3.06738	2.52763	8.76588	6.07383	2.4668	4.20358	6.46184	13.4097	6.93206	7.77485	67.7054	53.6577	6.81408	6.47033	14.2355	20.3601	5.74025	3.86725	23.128	23.6883	8.45037	5.9682	128.982	97.0968	6.85583	5.32812	10.1398	9.67977	4.01952	4.70838	24.9892	29.7833
TG 52:1 [-18:0]	3.18701	3.94159	6.98671	4.75774	2.95423	2.58073	3.45297	2.6763	3.41378	3.47587	3.34273	5.43727	2.01276	1.79675	10.1286	15.4358	2.71893	2.30262	8.13169	5.66323	2.23701	3.6945	6.0481	12.3598	5.99388	6.70229	62.7575	49.9116	5.87737	5.606	13.7731	19.0791	4.90039	3.32514	21.4475	22.9659	7.40552	5.39275	124.168	95.85	6.12088	4.81585	10.1867	9.15168	3.52646	4.4446	24.1948	29.0581
TG 52:1 [-18:1]	2.70409	3.18529	6.05349	4.18113	2.56218	2.23126	3.24566	2.42117	2.90987	2.94348	2.76863	4.52545	1.74513	1.54012	8.68819	12.7902	2.3771	1.91524	7.39068	5.3944	1.77363	3.0415	5.05541	10.5618	5.0397	5.65633	56.0392	43.104	4.76112	4.53421	11.5829	16.6249	4.18005	2.96244	19.6798	20.7673	6.18772	4.35131	111.197	82.3047	5.0092	3.78598	8.56709	7.98953	3.09851	3.6216	21.7903	25.1978
TG 52:2 [-16:0]	2.00327	2.45015	4.72953	3.12256	1.90562	1.97477	3.0226	1.74513	2.14034	2.04156	2.11506	3.24036	1.66018	1.14759	7.72773	16.1852	1.75832	1.90253	5.37523	3.50853	1.2713	2.34831	3.78202	9.46553	6.36367	6.5079	103.568	86.0431	4.31538	3.77126	9.48044	19.594	5.4959	2.7515	26.6329	30.3192	10.7258	6.33848	295.611	215.674	7.71521	5.56974	14.641	14.8418	5.42133	6.27231	46.008	56.2191
TG 52:2 [-18:0]	0.240276	0.31894	0.577826	0.390216	0.219793	0.23179	0.275687	0.2075	0.275242	0.242409	0.242211	0.450935	0.17739	0.127451	0.681953	1.38549	0.225173	0.213191	0.620272	0.507537	0.160734	0.323097	0.518894	1.13591	0.748345	0.770336	7.9911	6.59834	0.569033	0.53052	1.14085	2.21245	0.512464	0.34404	2.34269	2.71394	1.13391	0.761718	22.0706	16.819	0.938263	0.638784	1.60561	1.47424	0.578897	0.661723	3.71045	4.80309
TG 52:2 [-18:1]	4.1879	4.83165	10.5105	6.44617	3.70723	4.29011	6.79891	3.87741	4.32556	4.02609	4.74652	6.93901	3.32656	2.46372	17.0483	35.4034	3.78055	4.06205	11.8407	7.99743	2.46413	4.86655	8.2374	21.3806	13.1271	13.5862	233.019	200.479	9.13401	7.83159	20.7381	43.138	11.714	5.82699	63.1362	73.231	22.3968	13.8743	683.071	506.892	16.3116	11.4411	33.2252	33.9895	11.9638	13.7462	108.565	131.5
TG 52:2 [-18:2]	0.0978344	0.0880896	0.149243	0.122186	0.0837115	0.0882419	0.0914184	0.0728246	0.0809536	0.0924734	0.0859315	0.126388	0.0607821	0.0476695	0.200913	0.319943	0.0731494	0.0686503	0.198055	0.18522	0.0514802	0.104021	0.131497	0.28152	0.13899	0.165693	1.30099	1.06871	0.13938	0.122439	0.280613	0.401314	0.135724	0.0989488	0.523939	0.559661	0.183341	0.137514	2.79953	2.09697	0.15082	0.111337	0.247174	0.234273	0.129703	0.143253	0.673313	0.746347
TG 52:3 [-18:1]	0.664357	0.761916	1.49199	0.933419	0.775157	0.811155	1.14188	0.774219	0.626687	0.651284	0.758535	0.86896	0.637489	0.521107	2.40431	5.0178	0.653065	0.834118	1.73934	1.49578	0.426299	0.68295	1.05949	2.42752	2.00971	1.71677	29.322	26.421	1.28758	0.991422	2.14567	5.68939	1.97412	0.934926	8.25219	9.65567	3.50111	2.22139	85.8143	63.1721	2.65812	1.7816	4.726	4.91927	2.30819	2.47922	15.5466	19.2135
TG 52:4 [-16:1]	0.0347205	0.0445583	0.0632585	0.0273689	0.0468913	0.0553789	0.0597185	0.041816	0.0379544	0.0443959	0.0437376	0.040192	0.0610575	0.0251312	0.0920588	0.136356	0.0252525	0.0423514	0.0592698	0.191971	0.0226218	0.0375445	0.0551417	0.0848872	0.0875188	0.0761647	0.609783	0.56948	0.0686983	0.0497212	0.0737882	0.140692	0.0836149	0.0425737	0.234438	0.292242	0.0789518	0.0626913	1.65327	1.12867	0.0577385	0.0650138	0.135232	0.124102	0.0850626	0.0874782	0.38732	0.472454
TG 54:2 [-18:0]	0.531248	0.591978	1.17686	0.842962	0.546904	0.530034	0.693852	0.511102	0.575709	0.564081	0.539553	0.899279	0.435869	0.364203	1.80633	3.51502	0.496653	0.530144	1.40232	2.00799	0.358094	0.648839	0.975692	2.35069	1.42476	1.41994	22.7603	18.2041	1.10275	0.952787	2.51607	5.04648	1.18346	0.654513	6.35705	6.91102	2.15085	1.51599	65.3979	48.5169	1.79449	1.44347	3.87989	3.56007	1.11682	1.45102	10.645	12.5738
TG 54:2 [-18:1]	1.17306	1.35879	2.98746	1.90005	1.1436	1.18044	1.66366	1.10484	1.29086	1.24135	1.22083	2.17667	0.89879	0.647495	4.2515	9.02189	0.977467	1.14752	3.2745	2.90536	0.722538	1.46373	2.25941	5.66801	3.41888	3.48073	59.1843	46.0609	2.49776	2.27212	6.10937	12.2988	3.09287	1.47686	16.562	18.7689	5.13934	3.64648	167.566	124.017	4.07924	3.18251	9.32834	8.7638	2.77606	3.44999	27.7999	32.8028

## Sheet: d82-DOPC
																							log2 fold change
Lipids	Deuterium location	Conc	d82POPC_basal WT1	d82POPC_basal WT2	d82POPC_basal WT3	d82POPC_basal KO1	d82POPC_basal KO2	d82POPC_basal KO3	d82POPC_torin WT1	d82POPC_torin WT2	d82POPC_torin WT3	d82POPC_torin KO1	d82POPC_torin KO2	d82POPC_torin KO3	basal WT	basal KO	Torin WT	Torin KO	Fold change WT Torin vs basal	Fold change KO Torin vs basal	fold change basal KO/WT	fold change torin KO/WT	wt torin vs basal	ko torin vs basal	basal ko vs wt	torin ko vs wt
DG 32:0_16:0d31/16:0	FA 16:0	nmol/g	29.04	31.8	28.41	33.04	32.13	32.43	31.49	35.4	35.56	29.86	28.79	33.67	29.75	32.53	34.15	30.77	1.1478	0.945904	1.09343	0.901098	0.198866	-0.080235	0.128857	-0.150243
DG 34:0_16:0d31/18:0	FA 16:0	nmol/g	22.03	24.71	21.63	21.44	22.4	22.69	20.98	20.74	20.37	21.06	21.26	23.74	22.79	22.18	20.7	22.02	0.90828	0.993004	0.973134	1.06391	-0.138792	-0.010128	-0.03929	0.0893735
DG 34:1_16:0d31/18:1	FA 16:0	nmol/g	68.75	75.56	71.1	91.92	89.8	85.1	79.6	81.26	84.92	76.19	72.57	72.87	71.8	88.94	81.93	73.88	1.14098	0.830616	1.23865	0.901718	0.190275	-0.267746	0.308769	-0.149252
DG 34:1_18:1d33/16:0	FA 18:1	nmol/g	32.16	33.8	37.98	50.58	57.42	51.15	33.92	35.04	31.47	35.85	32.08	29.11	34.65	53.05	33.47	32.35	0.966127	0.609754	1.5312	0.966388	-0.049715	-0.713701	0.614659	-0.049326
DG 36:2_18:1d33/18:1	FA 18:1	nmol/g	29.33	30.79	30.61	55.43	56.07	51.02	34.98	33.52	34.32	37.11	41.55	35.57	30.24	54.17	34.27	38.08	1.13328	0.70296	1.79115	1.11103	0.180503	-0.508486	0.840886	0.151897
LPC 16:0 D49	FA 16:0	nmol/g	7.36	7.58	7.31	83.18	82.79	86.29	10.28	12.41	11.83	187.71	186.46	181.98	7.42	84.09	11.51	185.38	1.552	2.20464	11.3391	16.1074	0.634126	1.14055	3.50323	4.00965
LPC 18:1 D51	FA 18:1	nmol/g	5.59	5.42	5.31	122.7	122.73	123.28	10.37	10.03	10.2	416.03	422.03	405.15	5.44	122.9	10.2	414.4	1.87519	3.37184	22.5896	40.6192	0.907033	1.75354	4.49759	5.34409
PC 32:1 D18	Glycerol + Phosphocholine	nmol/g	253.34	290.56	260.45	98.01	99.89	102.19	271.15	294.92	290.88	75.66	79.35	79.56	268.12	100.03	285.65	78.19	1.06539	0.781675	0.373078	0.273727	0.0913823	-0.355359	-1.42245	-1.86919
PC 34:1 D18	Glycerol + Phosphocholine	nmol/g	334.84	393.67	343.92	102.72	103.36	104.13	447.14	478.93	473.35	94.54	94.98	98.27	357.48	103.4	466.47	95.93	1.30491	0.927758	0.289259	0.205655	0.383953	-0.10818	-1.78957	-2.2817
PC 34:2 D18	Glycerol + Phosphocholine	nmol/g	99.05	117.03	106.12	38.86	39.71	39.56	146.51	158.81	154.71	33.39	34.54	34.33	107.4	39.38	153.34	34.09	1.42777	0.865655	0.366641	0.222294	0.513767	-0.208136	-1.44756	-2.16946
PC 36:1 D18	Glycerol + Phosphocholine	nmol/g	84.21	98.38	86.56	21	20.77	21.73	142.23	149.47	145.73	25.36	25.73	26.39	89.72	21.17	145.81	25.83	1.62516	1.22011	0.235938	0.177134	0.700586	0.287016	-2.08352	-2.49709
PC 36:2 D18	Glycerol + Phosphocholine	nmol/g	96.18	114.21	102.14	31.95	33.78	33.12	171.26	185.85	177.76	30.76	30.19	30.5	104.18	32.95	178.29	30.48	1.71139	0.925157	0.316286	0.17098	0.775172	-0.112231	-1.6607	-2.5481
PC 32:0 D31	FA 16:0	nmol/g	214.18	256.3	223.71	279.61	289.2	291.39	167.58	174.39	171.59	175.58	182.8	179.5	231.39	286.73	171.18	179.29	0.7398	0.625294	1.23916	1.04736	-0.434792	-0.677392	0.309361	0.0667601
PC 34:0 D31	FA 16:0	nmol/g	60.88	70.39	63.86	79.27	81.68	81.27	44.74	47.63	47.14	60.29	65.21	63.24	65.04	80.74	46.5	62.91	0.714935	0.7792	1.24127	1.35285	-0.484117	-0.359934	0.311822	0.436004
PC 34:1 D31	FA 16:0	nmol/g	840.37	983.94	881.71	917.15	924.36	933.6	1144.17	1228.02	1185.87	843.57	879.63	877.24	902.01	925.03	1186.02	866.81	1.31487	0.937063	1.02553	0.730858	0.394922	-0.093782	0.0363675	-0.452337
PC 34:2 D31	FA 16:0	nmol/g	68.94	81.49	74.25	117.9	121.02	124.43	82.01	86.64	83.58	84.18	90.44	89.47	74.89	121.12	84.08	88.03	1.12261	0.726827	1.61714	1.04701	0.166861	-0.460316	0.693447	0.0662703
PC 34:1 D33	FA 18:1	nmol/g	609.78	705.57	636.55	734.73	730.77	749.35	673.13	720.55	704.34	615.21	644.42	649.19	650.63	738.28	699.34	636.28	1.07486	0.861833	1.13472	0.909824	0.104154	-0.214519	0.182334	-0.13634
PC 34:2 D33	FA 18:1	nmol/g	115.03	133.7	118.1	206.58	204.64	210.31	122.26	134.66	131.51	146.8	152.91	147.5	122.28	207.18	129.47	149.07	1.05887	0.719529	1.69435	1.15135	0.0825313	-0.474875	0.76073	0.203324
PC 36:1 D33	FA 18:1	nmol/g	117.16	132.42	130.41	121.03	122.46	123.35	148.62	158.62	160.84	131.13	129.82	139.38	126.67	122.28	156.03	133.44	1.23179	1.09131	0.965366	0.855267	0.300762	0.12606	-0.050852	-0.225554
PC 36:2 D33	FA 18:1	nmol/g	258.87	304.9	270.06	478.73	478.38	489.4	301.21	328.04	317.62	383.54	407.68	412.14	277.94	482.17	315.63	401.12	1.13558	0.831907	1.73478	1.27087	0.183435	-0.265505	0.794754	0.345814
PC 34:1 D49	Glycerol + Phosphocholine + FA 16:0	nmol/g	368.92	429.01	388.62	216.36	213.05	224.13	500.52	545.93	527.81	255.18	259.91	259.87	395.52	217.85	524.75	258.32	1.32675	1.1858	0.550792	0.492275	0.407898	0.245855	-0.860419	-1.02246
PC 34:1 D51	Glycerol + Phosphocholine + FA 18:1	nmol/g	447.48	524.5	468.56	201.29	205.88	207.99	579.96	616.56	598.78	159.27	160.52	160.34	480.18	205.05	598.44	160.04	1.24627	0.780496	0.427028	0.267432	0.317619	-0.357537	-1.2276	-1.90275
PC 34:2 D51	Glycerol + Phosphocholine + FA 18:1	nmol/g	90.6	106.12	94.15	59.54	58.64	59.86	117.52	126.83	120.88	52.63	54.65	53.11	96.96	59.35	121.74	53.46	1.25562	0.90083	0.612089	0.439137	0.328398	-0.150673	-0.708186	-1.18726
PC 36:1 D51	Glycerol + Phosphocholine + FA 18:1	nmol/g	132.63	151.53	141.66	44.09	44.76	44.34	199.53	205.77	204.52	40.65	41.11	41.47	141.94	44.4	203.27	41.08	1.4321	0.925235	0.312791	0.202084	0.518131	-0.112109	-1.67673	-2.30697
PC 36:2 D51	Glycerol + Phosphocholine + FA 18:1	nmol/g	127.34	148.07	130.32	72.38	73.28	74.24	192.81	206.96	197.8	82.52	82.56	83.71	135.24	73.3	199.19	82.93	1.47281	1.13135	0.541975	0.41632	0.558576	0.178044	-0.883703	-1.26423
POPC d82	Glycerol + Phosphocholine + FA 16:0 +FA 18:1	nmol/g	368.39	391.49	387.5	439.13	447.28	462.23	356.12	420.79	425.87	1021.7	1009.78	1090.77	382.46	449.55	400.93	1040.75	1.04828	2.31511	1.17541	2.59585	0.0680311	1.21108	0.233158	1.37621
TG 50:0_16:0d31/34:0	FA 16:0	nmol/g	14.06	16.84	14.51	7.35	8.63	7.76	34.68	32.99	34.05	14.01	13.45	13.39	15.14	7.92	33.9	13.62	2.23961	1.71995	0.522927	0.401591	1.16325	0.782364	-0.935319	-1.3162
TG 50:1_16:0d31/34:1	FA 16:0	nmol/g	41.55	54.74	48.08	27.02	34.03	27.74	144.36	146.05	151.24	43.19	41.56	41.57	48.12	29.6	147.22	42.11	3.0591	1.42267	0.615034	0.286029	1.61311	0.508603	-0.701263	-1.80577
TG 50:2_16:0d31/34:2	FA 16:0	nmol/g	15.42	17.98	16.09	11.65	15.8	11.91	41.74	43.25	44.71	13.2	12.9	14.24	16.5	13.12	43.23	13.44	2.62039	1.02479	0.795224	0.310997	1.38978	0.0353214	-0.330567	-1.68503
TG 52:1_16:0d31/36:1	FA 16:0	nmol/g	27.51	34.82	30.34	16.77	20.38	17.14	88.37	90.41	92.57	31.87	29.15	31.38	30.89	18.09	90.45	30.8	2.92817	1.70206	0.585794	0.340506	1.55	0.767285	-0.771534	-1.55425
TG 50:1_18:1d33/32:0	FA 18:1	nmol/g	16.5	21.46	15.97	12.48	14.68	12.16	49.92	49.44	50.89	17.41	20.02	17.91	17.98	13.11	50.08	18.45	2.78531	1.40756	0.728845	0.368324	1.47784	0.4932	-0.456315	-1.44095
TG 52:2_18:1d33/34:1	FA 18:1	nmol/g	30.67	40.64	36.74	30.8	40.39	31.95	110.73	116.3	117.06	44.73	45.12	44.94	36.02	34.38	114.7	44.93	3.18461	1.30691	0.95453	0.391722	1.67112	0.386155	-0.067138	-1.3521
TG 52:3_18:1d33/34:1	FA 18:1	nmol/g	6.66	8.4	7.78	6.95	10.14	8.79	20.85	22.25	20.62	7.59	9.38	8.21	7.61	8.62	21.24	8.39	2.78923	0.97317	1.13268	0.395194	1.47987	-0.039236	0.179738	-1.33937
PC, D18	Glycerol + Phosphocholine	SUM	867.63	1013.84	899.19	292.55	297.52	300.72	1178.28	1267.98	1242.43	259.71	264.79	269.06	926.89	296.93	1229.56	264.52	1.32655	0.890863	0.320348	0.215134	0.407677	-0.166725	-1.64229	-2.21669
PC, D31	FA 16:0	SUM	1184.37	1392.12	1243.53	1393.92	1416.25	1430.69	1438.51	1536.68	1488.18	1163.62	1218.08	1209.44	1273.34	1413.62	1487.79	1197.05	1.16841	0.846796	1.11017	0.804582	0.224552	-0.239913	0.150778	-0.313688
PC, D33	FA 18:1	SUM	1100.84	1276.59	1155.11	1541.07	1536.25	1572.4	1245.22	1341.88	1314.31	1276.68	1334.83	1348.21	1177.51	1549.91	1300.47	1319.91	1.10442	0.851606	1.31625	1.01495	0.143286	-0.231742	0.396437	0.0214096
PC, D49	Glycerol + Phosphocholine + FA 16:0	SUM	368.92	429.01	388.62	216.36	213.05	224.13	500.52	545.93	527.81	255.18	259.91	259.87	395.52	217.85	524.75	258.32	1.32675	1.1858	0.550792	0.492275	0.407898	0.245855	-0.860419	-1.02246
PC, D51	Glycerol + Phosphocholine + FA 18:1	SUM	798.05	930.23	834.68	377.3	382.55	386.43	1089.82	1156.12	1121.98	335.06	338.83	338.63	854.32	382.09	1122.64	337.51	1.31407	0.88331	0.447248	0.300637	0.394041	-0.179009	-1.16085	-1.7339
TG_16:0d31	FA 16:0	SUM	98.55	124.38	109.02	62.79	78.84	64.56	309.14	312.7	322.57	102.27	97.05	100.58	110.65	68.73	314.8	99.97	2.84502	1.45452	0.621136	0.317556	1.50844	0.540543	-0.68702	-1.65492
TG_18:1d33	FA 18:1	SUM	53.84	70.5	60.49	50.22	65.2	52.9	181.5	187.99	188.56	69.73	74.53	71.05	61.61	56.11	186.02	71.77	3.01921	1.27912	0.910682	0.385819	1.59417	0.355146	-0.13498	-1.37401
DG_16:0d31	FA 16:0	SUM	119.82	132.08	121.14	146.4	144.34	140.22	132.07	137.41	140.85	127.11	122.61	130.29	124.35	143.65	136.78	126.67	1.09996	0.881796	1.15524	0.926108
DG_18:1d33	FA 18:1	SUM	61.49	64.6	68.59	106.01	113.49	102.16	68.9	68.56	65.79	72.97	73.63	64.69	64.89	107.22	67.75	70.43	1.04403	0.656844	1.65235	1.03956
total d31			2147.4	2476.67	2257.12	2341.79	2382.54	2408.11	2746.65	2965.91	2917.11	2857.59	2893.9	2972.92	2293.73	2377.48	2876.56	2908.14	1.2541	1.2232	1.03651	1.01098
total d33			2388.19	2738.84	2511.68	2636.42	2667.5	2699.41	2951.93	3185.37	3126.71	3192.18	3253.62	3318.5	2546.24	2667.78	3088	3254.77	1.21277	1.22003	1.04773	1.054
total d18			2415.94	2777.58	2522.62	1531.21	1545.92	1583.08	3145.4	3413.26	3340.12	2475.41	2481.8	2545.45	2572.05	1553.4	3299.59	2500.89	1.28287	1.60994	0.603957	0.757938

## Sheet: PLA2G15 supplementation
																Fold change		fold change		fold change
Sample_Name	KO 1	KO 2	KO 3	KO +PLA2G15 1	KO +PLA2G15 2	KO +PLA2G15 3	SPNS1 PLA2G15 DKO 1	SPNS1 PLA2G15 DKO 2	SPNS1 PLA2G15 DKO 3	WT 1	WT 2	WT 3	WT+ PLA2G15 1	WT+ PLA2G15 2	WT+ PLA2G15 3	KO +PLA2G15/KO	p-value	WT+PLA2G15/WT	p-value	SPNS1 PLA2G15 DKO/SPNS1 KO	p-value
AcylCarn 12:0	0.0872537	0.0934288	0.0906944	0.0810403	0.0883672	0.0931078	0.080763	0.114207	0.107727	0.0644083	0.0637689	0.0845557	0.0591578	0.0618075	0.0755478	0.967346	0.494974	0.923755	0.559645	1.11541	0.372045
AcylCarn 14:0	0.277452	0.322573	0.243733	0.306188	0.304607	0.25692	0.391331	0.413769	0.410141	0.262421	0.261565	0.300602	0.282969	0.286343	0.277556	1.02839	0.789509	1.02702	0.601723	1.44027	0.00657538
AcylCarn 16:0	0.563371	0.632627	0.472002	0.603794	0.588023	0.459621	0.874626	0.830746	0.848569	0.486813	0.472649	0.469822	0.5472	0.505963	0.431775	0.990071	0.936569	1.03894	0.616092	1.53114	0.00360324
AcylCarn 18:0	0.227354	0.201861	0.184699	0.197461	0.20225	0.180843	0.360138	0.294583	0.337086	0.155914	0.17526	0.178534	0.206995	0.172727	0.179383	0.945662	0.471109	1.09691	0.262751	1.61555	0.0052853
AcylCarn 18:1	0.598676	0.557654	0.389446	0.567646	0.590539	0.353977	0.628995	0.706853	0.636567	0.303118	0.260252	0.27135	0.325247	0.253303	0.23476	0.978254	0.915217	0.974351	0.826144	1.276	0.107014
AcylCarn 18:2	0.210862	0.232372	0.22401	0.253293	0.212859	0.207578	0.285395	0.248059	0.22877	0.183718	0.168925	0.156164	0.176455	0.189515	0.140169	1.00972	0.897369	0.994758	0.960265	1.14235	0.149232
BMP 34:1 [16:0]	1837.84	1806.94	1780.2	1632.18	1580.29	1427	1955.42	1726.29	1693.26	2051.37	2072.75	2118.74	828.979	860.489	753.247	0.855205	0.0148085	0.391281	4.59156e-06	0.990779	0.85251
BMP 34:1 [18:1]	2137.9	2133.78	2186.75	1769.19	1747.57	1630.47	2383.51	2050.5	1953.9	2024.1	2085.93	2214.34	844.756	855.788	709.882	0.79698	0.000703913	0.381132	5.78215e-05	0.989082	0.866559
BMP 40:6 [22:6]	25.9806	29.7974	35.1281	27.5985	28.0907	38.7039	51.7936	45.9491	27.8504	40.2037	38.4191	48.2271	30.2103	30.8111	25.0205	1.03836	0.80851	0.678297	0.0182874	1.38157	0.206646
CE 16:0	25.5205	21.0788	22.9252	33.0636	36.9465	30.2179	19.7131	22.203	21.4279	24.3544	19.8737	19.5246	25.4507	21.3254	22.2233	1.44162	0.0118842	1.0823	0.430553	0.911105	0.237256
CE 16:1	16.7696	13.5508	12.3214	24.3838	17.5835	18.0298	12.6028	14.1068	13.1867	15.2674	11.1406	13.5059	17.3122	12.8537	13.925	1.407	0.087168	1.10465	0.482064	0.935613	0.548044
CE 18:0	58.4549	53.9319	55.5291	73.4037	72.2522	66.5439	56.6525	57.6701	58.5408	52.6299	47.8714	47.2081	55.6894	49.1216	45.8417	1.26373	0.0041198	1.01993	0.784881	1.02946	0.313707
CE 18:1	209.038	190.104	179.996	319.627	301.743	284.223	163.437	145.151	160.04	164.679	155.566	129.294	176.403	151.936	108.58	1.56369	0.0012155	0.971927	0.860721	0.809181	0.0225072
CE 18:2	49.9714	43.7256	41.4835	76.5295	73.739	63.6528	45.4284	46.9713	44.6235	40.5761	39.8245	34.6603	47.2746	39.7566	37.5349	1.58249	0.00490092	1.08261	0.414636	1.01363	0.826882
CE 18:3	9.86823	10.5736	9.62566	13.4296	14.9643	11.1683	11.6541	12.2026	12.1497	8.7031	8.04152	10.0817	9.6249	8.80823	8.86903	1.31578	0.0498294	1.01774	0.820788	1.19752	0.004047
CE 20:3	16.0279	17.7945	17.1723	28.1521	20.1488	16.3092	25.9635	25.313	26.4323	17.0305	12.3669	12.37	21.1664	16.4242	13.9419	1.267	0.267551	1.2338	0.283214	1.52386	0.000128689
CE 20:4	72.8975	68.9878	77.6253	118.151	115.007	111.869	83.2455	90.26	85.0321	57.2447	63.8853	62.7883	75.9849	61.0662	67.9086	1.5718	0.000171358	1.11441	0.215905	1.17779	0.0163539
CE 20:5	18.1321	17.1887	17.8355	27.7658	23.9659	26.5208	21.1405	23.1714	22.681	17.3706	15.7266	18.1977	20.2256	19.1233	18.6765	1.47212	0.00191364	1.13121	0.0594674	1.2603	0.00236305
CE 22:4	1.754	1.77096	1.88335	3.80381	2.81952	2.64928	3.4222	3.57558	3.01287	2.18537	1.60139	1.83064	2.22086	2.41283	2.06719	1.71451	0.0236478	1.19288	0.140861	1.85098	0.000888911
CE 22:5	6.71676	6.58488	7.66273	12.6767	14.3403	11.0807	10.8296	10.5126	9.68675	6.53966	7.36851	8.70542	9.7578	6.7383	11.0039	1.81726	0.00465497	1.21608	0.313763	1.48008	0.0022201
CE 22:6	111.046	90.793	111.058	208.756	203.784	184.304	111.226	115.55	110.879	68.3881	68.4128	76.2613	91.9262	75.1248	80.2018	1.90747	0.000712321	1.16047	0.112616	1.07912	0.298839
CE 24:4	1.22557	0.789528	0.862099	1.20618	1.22873	1.28609	1.13482	1.1034	1.19415	0.902117	1.0268	0.642041	1.24508	1.39673	1.62331	1.29327	0.109255	1.65896	0.023228	1.19296	0.249527
CE 24:5	3.54619	2.65095	2.9245	3.69344	3.63611	3.98093	4.66342	4.82796	3.48424	3.94025	4.33598	3.73701	5.78823	5.96758	3.72432	1.23996	0.0629601	1.28859	0.193829	1.42251	0.0617594
Cer d16:1/22:0	2.13308	2.27597	2.10166	3.79148	3.88558	3.23005	2.32982	2.0496	1.91668	0.88888	0.850982	0.922851	1.81234	1.61972	1.66664	1.67526	0.00227958	1.91485	0.000191254	0.967037	0.619332
Cer d16:1/23:0	0.675647	0.623793	0.609336	1.01142	1.14166	0.873828	0.670369	0.632658	0.603548	0.299034	0.319861	0.288391	0.596921	0.479395	0.492767	1.58578	0.00955753	1.72942	0.00449905	0.998847	0.980287
Cer d16:1/24:0	3.4753	3.58802	3.51749	4.24214	4.45116	3.70918	4.40512	4.24452	4.08582	2.97465	2.78848	2.97089	4.43949	4.12136	3.85425	1.17217	0.0530403	1.42146	0.00241933	1.20364	0.00183512
Cer d17:1/24:0	3.90548	4.0649	3.83044	4.69882	4.8146	3.95082	4.90986	4.48017	4.36269	3.18287	3.10388	3.41983	4.96745	4.67014	4.48031	1.14096	0.118179	1.45447	0.0009963	1.1654	0.0225037
Cer d18:0/22:0	4.88668	4.97781	4.78712	5.95881	6.34097	5.20358	7.29927	7.06526	5.24124	3.74911	3.40666	3.75006	5.76799	5.08082	4.6753	1.19464	0.0484773	1.42347	0.0104646	1.33813	0.0646999
Cer d18:0/24:0	3.27301	2.86565	3.42845	2.9921	2.96205	2.81603	4.45113	4.42763	4.045	3.51903	3.20303	3.31979	4.76771	3.91145	3.57194	0.916701	0.206541	1.22	0.115633	1.35085	0.00631332
Cer d18:0/24:1	5.76135	5.41255	5.5967	5.86085	6.54266	5.3033	5.48324	6.43107	5.2894	2.96815	2.85697	2.40001	3.98257	3.15306	2.75165	1.05582	0.449032	1.20208	0.240167	1.02582	0.713982
Cer d18:1/16:0	256.699	259.561	257.847	341.36	343.046	314.781	325.763	306.005	284.007	139.204	123.038	132.024	199.258	178.061	198.413	1.29076	0.00122616	1.46026	0.00193572	1.18301	0.0174465
Cer d18:1/18:0	37.6414	40.8494	38.4039	55.9104	58.41	46.9112	47.2142	43.7798	41.7924	25.77	24.1761	26.0457	39.9672	36.0731	35.1712	1.37929	0.0151122	1.46347	0.00176301	1.13595	0.0461904
Cer d18:1/22:0	90.1597	93.3309	87.2819	123.858	124.787	107.352	91.8139	85.5484	80.8329	76.9649	75.9801	75.3557	110.48	101.916	91.5038	1.31474	0.00869035	1.33113	0.0102116	0.95355	0.312255
Cer d18:1/23:0	16.9367	17.3346	16.3345	22.4117	23.3121	19.6331	19.0988	18.007	16.5763	11.2927	11.225	12.1223	18.5168	17.5345	17.0344	1.29149	0.0126925	1.5325	0.000297918	1.06079	0.262081
Cer d18:1/24:0	185.974	197.204	187.707	220.212	222.135	193.346	234.78	215.235	205.035	152.12	152.422	161.389	224.544	213.36	205.723	1.11352	0.0951384	1.38138	0.00069334	1.14743	0.0405396
Cer d18:1/24:1	226.762	236.589	218.599	281.175	283.025	242.09	186.606	174.419	163.974	117.091	114.507	113.999	149.633	142.847	126.448	1.18233	0.0444132	1.21219	0.0244964	0.76985	0.00331896
Cer d18:1/25:0	5.40485	5.62146	5.38935	6.04308	6.12907	5.45747	7.27374	6.70316	6.1862	5.38704	5.36619	5.65483	6.71039	6.41785	6.05235	1.07395	0.14501	1.16897	0.012034	1.22828	0.0180135
Cer d18:2/22:0	9.17068	9.79147	9.13761	12.2031	12.3026	10.8763	9.7559	8.78961	8.44175	5.11356	5.1844	5.27801	6.79036	6.31736	5.72057	1.25916	0.00869819	1.2088	0.0257728	0.96041	0.453361
Cer d18:2/23:0	2.65686	2.72737	2.59406	3.40375	3.39398	2.86041	2.79114	2.72751	2.64802	1.72476	1.75249	1.73455	2.24992	2.17542	1.9795	1.21055	0.0380287	1.22891	0.00800706	1.02361	0.328947
Cer d18:2/24:0	27.2568	29.3651	26.8607	26.8214	26.7459	23.0169	35.0594	31.7691	30.2044	20.7558	20.215	21.6004	26.2885	25.0361	23.6573	0.917367	0.194461	1.19834	0.00858925	1.16231	0.0501209
Cer d18:2/24:1	25.3233	26.2821	23.9004	27.7084	27.745	23.1243	21.5774	20.302	19.3219	11.2298	10.6224	11.3588	12.6906	12.1494	10.8354	1.04068	0.57576	1.0742	0.240051	0.810551	0.00742675
Cer d19:1/22:0	0.817115	0.960591	0.873241	1.28904	1.32063	1.2149	0.86594	0.824384	0.877783	0.66764	0.624244	0.671511	0.972185	0.923807	0.944255	1.44272	0.00169516	1.4466	0.000144473	0.96875	0.570777
Cer d19:1/24:0	1.70373	1.86355	1.69289	2.26348	2.31315	1.97701	2.19826	1.96557	1.88238	1.35818	1.44117	1.39347	2.08636	2.00122	1.90726	1.2459	0.0219322	1.42979	0.000459876	1.14943	0.0748492
Cer d19:1/24:1	1.97544	1.97732	2.00746	2.52001	2.69892	2.36197	1.70343	1.64075	1.55719	0.97692	0.893086	1.00628	1.29479	1.29264	1.17645	1.27192	0.00526201	1.30859	0.00463207	0.822347	0.00126708
Cer m18:0/22:0	1.00377	1.07572	1.00903	1.32818	1.3552	1.13679	0.662808	0.618359	0.65765	2.1231	2.15337	2.09955	2.28074	2.07592	1.46615	1.23689	0.0282528	0.913236	0.493754	0.62775	0.000144733
Cer m18:0/23:0	0.228442	0.251799	0.246772	0.332849	0.322086	0.251627	0.185307	0.161459	0.161262	0.565504	0.565544	0.598726	0.621681	0.531403	0.389114	1.24697	0.0863432	0.891561	0.413573	0.698788	0.00239864
Cer m18:0/24:0	1.94497	2.09484	1.97512	2.5065	2.54172	2.05335	1.4036	1.27006	1.26793	5.51946	5.80899	5.48684	6.21742	5.38306	3.63033	1.18065	0.0914574	0.905772	0.530049	0.655301	0.000419493
Cer m18:0/24:1	1.60677	1.8567	1.69775	2.30269	2.29685	1.98453	0.838398	0.787288	0.77851	2.7955	2.72002	2.76077	2.93067	2.48337	1.83929	1.27568	0.0207263	0.876399	0.343313	0.465819	0.000259825
Cer m18:1/22:0	1.90533	2.08459	1.90481	2.04258	2.00412	1.6933	1.44714	1.32785	1.31202	2.27229	2.37494	2.40858	2.41678	2.36811	1.79269	0.973751	0.702658	0.932221	0.479345	0.693332	0.00120481
Cer m18:1/23:0	0.457007	0.485777	0.480392	0.479312	0.478565	0.379547	0.366752	0.360766	0.363961	0.671359	0.711061	0.687456	0.703793	0.675126	0.489288	0.939745	0.451361	0.90257	0.3802	0.766931	0.000251977
Cer m18:1/24:0	3.92631	4.41097	4.1434	4.01921	4.03224	3.42014	3.54563	3.19398	3.2334	5.55274	5.84	5.83927	6.20953	5.87274	4.32344	0.919148	0.24297	0.952049	0.664177	0.799076	0.00950764
Cer m18:1/24:1	3.27282	3.36365	3.374	3.62358	3.57853	2.97278	1.97952	1.78759	1.72519	2.82922	2.85483	2.79011	2.80973	2.50879	1.86411	1.01642	0.809001	0.847592	0.198411	0.548655	5.42468e-05
COH	11273.7	13016.9	13554.1	19139	17831.1	15906.8	11498.9	12427.7	11063.1	7570.28	8947.27	9444.91	9476.35	9584.38	8684.25	1.39721	0.0125982	1.06866	0.397909	0.924559	0.298578
DG 32:0 -16:0	738.835	754.195	708.945	819.432	766.615	703.882	661.327	549.637	628.892	1340.19	1049.65	1123.38	1735.86	1507.53	1389.35	1.03994	0.460464	1.31866	0.0495286	0.835548	0.0278408
DG 32:1 -16:0	172.42	183.871	176.155	178.173	165.582	141.928	200.023	196.688	174.865	175.145	162.084	183.865	184.818	176.909	166.422	0.912173	0.234533	1.01354	0.790337	1.07349	0.203069
DG 32:1 -16:1	202.081	208.189	201.556	192.887	189.861	155.753	223.97	216.386	203.162	181.992	176.767	195.785	184.304	182.268	164.067	0.880154	0.113387	0.956893	0.405479	1.0518	0.176374
DG 34:1 [-16:0]	1958.76	2007.75	1799.39	2002.18	1934.63	1687.07	1427.31	1353.72	1301.01	2678.82	2259.54	2244.41	2544.61	2321.72	1924.49	0.975369	0.7007	0.945432	0.601209	0.707962	0.00152202
DG 34:1 [-18:1]	2277.76	2319.8	2071.52	2309.48	2197.23	1938.72	1605.19	1516.56	1469.04	3072.74	2563.66	2500.94	2824.28	2609.39	2188.78	0.966464	0.607423	0.936725	0.545286	0.688369	0.00131668
DG 34:2 [-16:0]	37.9389	38.2884	35.2966	35.9625	33.2707	27.5009	37.435	37.5194	35.6831	34.7582	33.0665	31.9749	34.3763	35.8683	28.8324	0.867385	0.138415	0.99276	0.921242	0.992052	0.804635
DG 34:2 [-16:1]	245.568	260.363	244.641	211.482	196.516	174.66	242.482	236.998	218.694	221.637	188.096	194.895	171.313	171.945	153.664	0.776284	0.00912918	0.821866	0.0389018	0.930189	0.118542
DG 34:2 [-18:1]	236.238	249.895	229.493	217.883	205.783	182.36	232.922	235.316	212.498	211.972	187.957	195.19	181.22	171.441	154.015	0.846847	0.0385265	0.851387	0.0507243	0.951246	0.283843
DG 34:2 [-18:2]	72.2577	69.5513	66.5635	60.8046	55.0841	52.0585	62.9927	59.5582	56.6769	54.891	45.991	51.0715	51.6466	46.0137	41.759	0.805995	0.0114815	0.917513	0.339181	0.860132	0.0167621
DG 36:1 [-18:0]	395.474	414.316	345.543	398.195	386.649	312.388	335.104	305.384	302.335	764.247	667.965	613.601	736.586	706.62	523.44	0.949711	0.59754	0.961303	0.75766	0.816061	0.0370657
DG 36:1 [-18:1]	393.32	403.939	335.286	388.193	372.633	308.41	320.373	293.267	298.777	751.483	645.269	584.655	752.92	693.677	522.547	0.944101	0.550666	0.993811	0.963753	0.805633	0.0326948
DG 36:2 [-18:0]	22.9055	26.8279	22.0111	21.5257	22.6518	15.8113	20.5248	19.8298	19.8112	35.3007	31.9522	25.6265	32.5649	33.0831	25.0671	0.836144	0.203862	0.976698	0.860162	0.838613	0.0615306
DG 36:2 [-18:1]	2160.32	2249.02	1930.61	2125.52	1983.62	1746.81	1446.7	1400.81	1313.19	2640.62	2289.03	2106.23	2173.88	2060.13	1605.88	0.923658	0.330006	0.830014	0.163459	0.656267	0.00210352
DG 36:2 [-18:2]	36.0355	35.279	28.4699	30.0848	29.3182	23.7155	27.5415	27.9669	26.5464	48.5951	41.6151	38.0975	41.4109	40.3774	30.1644	0.832981	0.150918	0.872533	0.31351	0.822322	0.0727755
DG 36:3 [-18:1]	48.0413	50.7239	42.7894	43.7326	37.1532	32.7349	43.0708	38.1211	37.68	39.6216	31.9759	31.3691	31.8933	28.5938	24.3784	0.802663	0.0781244	0.824203	0.153592	0.83976	0.0596541
DG 36:3 [-18:2]	65.6137	71.4801	61.4468	59.5718	53.5621	47.2067	56.7598	55.9395	51.5289	49.5436	43.234	42.3206	38.735	39.0161	32.2598	0.807596	0.0506097	0.814303	0.0575206	0.827177	0.0264917
DG 36:4 [-20:4]	10.2461	10.4151	9.41817	11.2005	10.7709	9.47354	13.4794	13.2801	11.4396	8.45828	7.37332	9.20951	10.5608	10.9662	9.03144	1.0454	0.492736	1.22033	0.0815777	1.26994	0.0196656
DG 38:4 [-20:4]	82.4319	82.6027	61.4004	87.6748	89.2605	59.8966	83.2993	87.8718	79.7222	122.741	101.32	78.2175	114.283	126.801	85.2756	1.04592	0.784509	1.07967	0.675226	1.10801	0.333781
DG 38:5 [-20:4]	17.8274	20.8513	13.9715	20.524	19.2426	15.4894	17.1916	20.5576	18.1696	13.872	11.4918	12.6182	14.5086	15.1984	11.1074	1.04949	0.745686	1.07457	0.547658	1.06208	0.650401
GM3 d18:1/16:0	94.1368	116.403	130.863	111.297	154.011	142.311	103.954	157.055	135.142	75.547	89.3112	97.3008	84.8335	100.151	117.808	1.19395	0.255071	1.155	0.302375	1.16036	0.385456
GM3 d18:1/18:0	27.9417	38.6247	38.6212	33.7357	44.0446	37.6413	29.4717	43.558	38.0553	24.5203	26.4687	28.2378	26.0125	30.0625	30.3106	1.09729	0.504637	1.09036	0.246385	1.05606	0.735612
GM3 d18:1/22:0	36.1198	39.7187	45.3869	36.9336	51.1747	46.6017	45.6061	64.2279	53.8391	27.6921	30.1078	33.4451	27.8808	34.4637	40.2133	1.11124	0.418615	1.12398	0.392056	1.35016	0.0786544
GM3 d18:1/24:0	50.9165	73.5241	74.7147	64.7759	75.732	77.3346	74.7121	103.061	95.1906	56.2179	57.9517	65.1536	59.5723	62.1505	75.5632	1.09383	0.513102	1.10017	0.349892	1.37061	0.0983229
Hex1Cer d18:1/16:0	502.98	534.998	519.942	637.389	640.439	579.358	594.157	554.69	537.296	364.512	336.315	356.001	437.017	400.402	417.376	1.19209	0.0104081	1.18732	0.0080661	1.0823	0.089955
Hex1Cer d18:1/22:0	149.713	161.9	148.025	174.462	176.456	148.818	151.442	143.911	140.409	129.129	127.776	131.792	138.907	135.383	128.072	1.08724	0.24892	1.03516	0.251604	0.948053	0.217955
Hex1Cer d18:1/24:0	285.629	306.733	289.369	320.875	324.806	268.178	323.472	302.331	294.547	270.547	280.598	295.715	307.232	310.414	269.183	1.03644	0.609953	1.0472	0.428303	1.0438	0.299708
Hex1Cer d18:1/24:1	271.637	288.326	271.287	321.145	324.219	272.352	206.707	195.705	182.186	138.051	143.52	149.175	149.757	147.865	135.68	1.10402	0.179092	1.00593	0.883513	0.703275	0.000813665
Hex1Cer d18:2/24:0	19.0387	20.4889	19.5426	16.8728	17.3883	14.8061	20.4714	20.102	18.8839	14.8445	14.7673	15.6591	16.1591	15.4188	13.7417	0.830658	0.0204649	1.00108	0.984163	1.00655	0.850269
Hex2Cer d18:1/16:0	68.814	76.3595	74.1072	80.4531	82.0451	70.8951	65.5071	63.6135	61.695	46.7096	48.8226	52.2945	43.9409	45.4236	40.9998	1.06436	0.319111	0.881873	0.0491151	0.870188	0.0189917
Hex2Cer d18:1/22:0	13.2856	14.5369	14.4142	13.5825	13.3801	11.0607	12.4565	12.2872	11.4573	10.1113	10.0871	10.9289	9.23332	8.7545	7.59308	0.900239	0.194307	0.821815	0.0299046	0.857097	0.0162291
Hex2Cer d18:1/24:0	20.3744	22.4344	21.5904	19.9979	20.2962	17.5013	25.061	23.3538	22.8979	18.8301	18.7543	20.5876	16.1961	16.1412	14.5098	0.897456	0.108549	0.805321	0.009804	1.10735	0.0606009
Hex2Cer d18:1/24:1	33.2525	34.4022	33.5988	31.4155	32.6787	28.5327	25.6969	23.6295	23.3774	18.7445	18.7337	20.1538	15.9271	15.575	12.3903	0.914803	0.0868429	0.761598	0.0198638	0.718038	0.000300022
Hex3Cer d18:1/16:0	9.12288	9.80381	10.4936	10.8783	12.1112	12.522	12.2239	18.975	17.6067	7.08391	7.97029	8.90343	8.40108	8.73451	10.0966	1.20704	0.0326401	1.13668	0.213309	1.65891	0.0369426
Hex3Cer d18:1/22:0	2.76339	3.94342	3.84074	3.56274	4.33291	4.45963	5.01846	7.74871	7.30945	2.73875	3.35789	3.20807	3.19479	3.29172	3.84452	1.17139	0.269133	1.1103	0.281703	1.90344	0.0265984
Hex3Cer d18:1/24:0	4.75742	5.69407	6.09842	6.06035	6.08258	6.46955	7.38079	11.76	11.6794	4.86642	5.25264	6.59508	5.25602	5.77023	6.50088	1.12463	0.175992	1.04864	0.692095	1.86226	0.0338212
LPC 14:0	150.345	155.952	147.989	165.067	168.137	145.357	110.006	106.005	106.43	25.9042	27.4879	25.4377	28.246	30.5341	24.8207	1.05344	0.342334	1.06052	0.420268	0.709777	8.10674e-05
LPC 15:0	103.936	109.856	103.598	102.235	104.256	88.1885	75.798	72.9855	72.7498	12.3976	13.1357	11.4481	12.4873	14.3648	11.923	0.928448	0.236896	1.0485	0.536379	0.697985	0.000144202
LPC 16:0	1671.75	1741.32	1595.18	1740.37	1759.65	1455.1	1123.35	1093.04	1063.17	211.014	230.85	210.41	271.475	285.688	243.81	0.989391	0.876705	1.22797	0.0240551	0.654832	0.000226574
LPC 16:1	625.577	640.362	607.744	397.875	424.959	326.479	462.371	476.109	450.636	112.891	117.633	104.627	80.9587	92.1035	74.5859	0.613398	0.00143851	0.738915	0.0102219	0.741383	0.000174101
LPC 17:0	131.248	137.158	130.685	126.95	129.578	108.653	105.289	99.0848	99.458	17.9928	19.1078	16.7237	19.3174	21.2491	17.7659	0.915029	0.17666	1.08375	0.28566	0.761308	0.000387094
LPC 18:0	113.134	118.13	108.382	241.987	248.341	207.854	126.257	120.837	125.066	63.7621	66.1358	66.8748	100.414	100.894	91.5029	2.05562	0.00075089	1.48806	0.000557463	1.09573	0.0292368
LPC 18:1	3059.58	3171.71	2824.45	1874.96	1992.42	1465.31	2207.37	2118.37	2077.35	397.422	432.831	360.003	310.863	345.577	270.617	0.588873	0.0028229	0.778872	0.0438372	0.707076	0.00126788
LPC 18:2	88.6113	92.7462	85.1801	53.3148	59.439	42.738	72.6941	72.1723	69.7608	12.0181	13.1646	11.4832	8.95698	10.4179	7.73301	0.583376	0.00228355	0.73932	0.0258351	0.805242	0.00186114
LPC 18:3	4.59056	4.64016	4.38097	2.73997	3.02364	2.12763	4.18718	4.14929	3.94689	0.691516	0.762897	0.645015	0.596393	0.569752	0.508647	0.57974	0.00230466	0.797737	0.0301862	0.902412	0.0153041
LPC 20:1	63.5405	64.2417	59.6212	60.0937	61.1136	46.8068	48.8732	45.9377	45.9449	10.8228	12.1258	10.6657	13.1128	14.541	12.1017	0.896537	0.251648	1.1827	0.0726726	0.751085	0.000864071
LPC 20:3	72.8794	74.9752	70.3121	33.6194	38.5288	28.7446	49.198	47.3565	47.2225	3.41454	3.99276	3.44703	2.68877	3.33417	2.47057	0.462458	0.000236363	0.7825	0.0697514	0.659024	7.66709e-05
LPC 20:4	74.1026	77.0385	75.3305	47.0135	51.7857	40.7897	59.4453	58.9088	58.3787	3.76313	5.41182	3.91755	3.45942	4.67363	3.29224	0.616364	0.000924543	0.872659	0.46121	0.780375	5.22857e-05
LPC 20:5	6.02838	6.39904	6.20419	4.95906	5.79639	4.16717	5.03013	5.30156	5.31593	0.648474	0.744297	0.737391	0.570604	0.75367	0.648281	0.80093	0.0624478	0.926012	0.440214	0.839842	0.00217387
LPC 22:5	47.5275	49.7145	48.1563	18.8653	24.1439	14.308	36.31	36.1839	36.6789	1.41056	2.14391	1.6889	1.21653	1.66241	1.24654	0.394208	0.000546805	0.786798	0.221648	0.750854	5.4674e-05
LPC 22:6	46.4508	47.8847	46.8382	23.07	27.2032	20.1794	37.1099	36.2903	36.7195	2.59258	3.72043	3.02973	2.52717	3.14587	2.36239	0.499048	0.000347252	0.860071	0.343339	0.780029	2.9517e-05
LPC-O 16:0	690.944	715.655	670.573	2651.8	2603.41	2235.83	551.593	535.574	521.77	154.675	155.359	152.266	203.228	203.265	179.223	3.60637	0.000165717	1.26696	0.00697123	0.774581	0.000564403
LPC-O 18:1	193.84	197.552	183.743	710.421	697.068	614.121	142.581	143.014	138.107	38.3836	39.7841	37.445	49.1015	50.634	44.1399	3.51502	9.2397e-05	1.24446	0.0104843	0.736698	0.000333605
LPC-P 16:0	39.9703	41.011	38.4342	167.639	159.57	148.326	32.6273	33.5702	32.626	11.1227	10.6852	10.4249	17.0756	17.0403	15.1668	3.98219	3.03351e-05	1.52896	0.0010143	0.827561	0.00107214
LPE 16:0	61.3764	60.6843	52.5183	107.836	105.778	81.8583	43.6554	42.3506	42.673	32.5436	34.9234	32.4661	38.5218	38.0108	32.9448	1.69248	0.0102261	1.09551	0.178848	0.737082	0.0059711
LPE 18:0	96.8899	94.8827	84.559	175.674	184.465	142.555	84.4064	83.2231	80.4046	53.5879	53.1591	52.2549	67.1149	66.8038	58.6737	1.81917	0.00478743	1.21126	0.0159761	0.897596	0.0778289
LPE 18:1	443.562	465.1	421.088	335.277	373.773	246.014	408.678	371.504	371.531	155.268	187.834	128.896	125.238	156.214	107.531	0.718228	0.0352184	0.824122	0.28065	0.866112	0.0287184
LPE 18:2	20.7929	21.4272	19.7675	10.6155	15.1035	9.04982	21.0485	19.5805	21.0969	7.46516	10.8277	6.07962	5.24763	6.97983	4.30902	0.5609	0.00844579	0.678488	0.180515	0.995779	0.906029
LPE 20:4	74.2212	80.4258	72.7139	68.5108	95.3181	47.7323	74.4024	65.5268	67.0336	39.8483	56.2587	31.438	27.4628	41.893	23.5887	0.930508	0.725405	0.728719	0.27701	0.910283	0.13337
LPE 22:6	67.6036	74.0855	67.0257	66.5363	94.1188	43.764	67.2459	58.7188	65.4955	34.3838	50.7107	28.2998	26.1259	40.795	21.2206	0.979418	0.927249	0.777302	0.398177	0.917329	0.170541
LPE-P 16:0	53.3007	57.0516	55.556	258.673	252.741	229.279	39.1254	37.8799	36.065	17.2716	15.9775	17.2492	25.0039	23.1914	20.4222	4.46447	2.93024e-05	1.35881	0.0124798	0.681522	0.000233923
LPE-P 18:0	16.6328	17.6516	17.1428	73.5581	69.4345	64.9686	14.9481	14.1494	13.5618	6.55786	6.09157	6.71653	11.0015	9.42022	8.66785	4.0438	3.10235e-05	1.5021	0.010441	0.829508	0.00420666
LPS 16:0	1.58812	1.91631	1.31176	8.41879	9.45851	6.94401	1.04289	0.792734	0.857493	1.00306	0.705398	0.648886	1.88535	1.96782	1.93283	5.15373	0.000884746	2.45446	0.000527337	0.559181	0.0204377
LPS 18:0	3.96359	5.82954	6.29806	29.9719	34.519	25.986	4.82896	4.60303	3.90481	4.62783	5.39249	3.79577	9.71924	11.8395	11.5043	5.62275	0.000641756	2.39308	0.00133359	0.828826	0.296481
LPS 18:1	22.2303	23.3501	20.4846	25.4818	28.8049	21.619	18.1668	15.6714	15.0331	8.18915	8.07007	7.59295	5.20896	5.4537	5.08308	1.14896	0.216517	0.660138	0.00021903	0.739746	0.0106757
LPS 18:2	0.758879	1.05473	0.910897	0.786741	0.968465	0.634733	1.42466	1.39824	0.751394	0.884255	0.389369	0.366147	0.906301	0.698029	0.837851	0.877202	0.435573	1.48934	0.210943	1.31191	0.296504
LPS 22:6	1.21622	1.50315	1.09666	0.819659	1.43057	1.17205	0.987022	0.975979	0.808792	0.288902	0.278692	0.318081	0.195506	0.0794504	0.348084	0.896818	0.573221	0.703464	0.328191	0.726355	0.0598153
PC 32:0	1483.59	1529.7	1489.05	1844.08	1833.25	1731.55	1568.48	1547.17	1450.89	1103.07	1077.33	1147.35	1529.64	1402.49	1570.27	1.20135	0.00144898	1.35299	0.00199032	1.01426	0.612215
PC 32:1	8662.74	8827.58	8561.51	8216.17	8176.44	7537.02	9848.15	9633.31	8839.92	7301.77	6845.4	7248.38	7807.65	7172.08	8098.44	0.918539	0.0387093	1.07864	0.143821	1.08712	0.074998
PC 34:1	7913.26	7879.77	7860.13	8381.37	8316.32	7983.46	10065.2	10332.7	9131.38	6433.95	6089.59	6513.67	7593.93	7018.21	8852.5	1.04346	0.0509138	1.23257	0.0570127	1.24843	0.00579144
PC 34:2	2758.96	2818.78	2753.01	2610.92	2599.64	2432.89	3486.69	3478.52	3159.78	2105.57	1952.18	2053.41	2190.78	1961.81	2268.29	0.917498	0.0201322	1.05068	0.37052	1.21538	0.00549259
PC 36:0	21.7957	23.7444	21.9477	26.25	27.071	22.3711	24.4491	22.9441	22.2296	22.8357	23.9573	23.7816	30.4459	29.6623	26.2164	1.12157	0.158244	1.22317	0.0174899	1.03163	0.47574
PC 36:1	1068.89	1126.82	1032.64	1132.47	1156.43	982.344	1261.71	1165.67	1149.75	1454.73	1410.53	1446.39	1758.25	1641.19	1555.96	1.01329	0.826147	1.1493	0.0234724	1.10804	0.0590427
PC 36:2	2470.72	2548.88	2497.11	2578.64	2603.34	2457.6	2954.38	3097.57	2703.31	1721.57	1637.26	1743.09	1831.55	1723.96	2014.44	1.01635	0.463244	1.09173	0.160654	1.16477	0.0245842
PC 36:3	620.959	645.458	624.237	574.606	576.122	534.64	673.117	663.879	615.21	379.666	357.42	375.376	399.547	366.213	385.29	0.891421	0.0118212	1.03469	0.337611	1.03256	0.352826
PC 36:4	181.551	183.094	180.766	181.747	181.465	173.446	244.608	242.04	223.91	97.2486	91.3096	97.4434	126.044	114.333	127.867	0.983953	0.357139	1.28756	0.00428498	1.3028	0.0010965
PC 38:4	110.656	109.699	108.404	107.285	106.303	100.208	121.589	124.794	112.457	48.274	45.9511	49.4152	55.7151	52.8813	60.991	0.954485	0.0967301	1.18064	0.0286989	1.0915	0.0557146
PC 38:5	120.117	124.345	121.278	136.989	135.637	128.721	207.679	204.947	193.652	54.7066	52.1353	56.6405	72.556	64.4845	67.6665	1.09735	0.0141678	1.25217	0.00690219	1.65767	5.70142e-05
PC 38:6	144.237	145.099	139.18	168.164	167.622	152.137	168.766	164.179	155.577	87.6122	81.8662	86.5598	114.466	102.654	108.727	1.13864	0.0236755	1.27265	0.00374648	1.14003	0.0095235
PC 40:7	65.7397	65.8527	63.6766	74.6273	74.6285	69.8092	74.1709	74.3929	67.6993	29.4949	28.1087	29.3078	34.0373	31.6534	35.85	1.12186	0.0106627	1.16832	0.0194556	1.10751	0.0386146
PC 40:8	3.00974	3.31027	2.76096	2.69331	2.96442	2.50732	2.98921	2.61691	2.75216	1.22685	1.13368	1.37477	1.23905	0.7511	1.07534	0.899138	0.214183	0.820679	0.234479	0.920416	0.278979
PC-O 32:0	1383.84	1415.47	1408.15	1432.02	1447.66	1328.81	1488.67	1478	1359.46	1212.03	1136.02	1229.83	1304.52	1207.74	1289.11	1.00025	0.993236	1.06246	0.147677	1.0282	0.404657
PC-O 34:1	2505.66	2574.92	2494.72	2509.69	2521.05	2325.74	2631.78	2616.71	2380.2	2041.78	1894.49	2037.63	1991.69	1797.73	1920.84	0.971113	0.344406	0.955868	0.303723	1.00705	0.84485
PC-O 38:6	177.938	180.622	172.933	185.805	185.948	177.152	247.557	243.147	225.194	94.1513	84.4917	93.3491	103.561	88.3421	101.122	1.03276	0.189809	1.07733	0.281988	1.34696	0.00103341
PC-P 32:0	164.186	165.694	161.932	190.451	191.183	178.859	183.499	182.168	163.211	113.767	107.08	114.892	167.183	151.022	175.069	1.13965	0.00521739	1.46921	0.00217444	1.07536	0.136409
PC-P 34:2	109.52	110.358	108.867	104.694	103.033	98.5152	129.758	130.798	116.092	77.8791	73.583	77.4136	90.4829	81.1476	98.7703	0.93155	0.016726	1.18143	0.0583709	1.14572	0.0284095
PC-P 36:1	136.416	144.633	131.35	134.499	137.827	115.971	107.911	102.804	96.6457	124.921	123.541	121.65	132.529	125.769	108.206	0.941555	0.362475	0.990248	0.877266	0.7453	0.002286
PC-P 36:3	121.579	121.358	118.685	118.373	116.069	122.291	182.328	185.53	165.466	71.168	66.728	67.2626	76.6018	70.587	83.1868	0.986483	0.469287	1.12292	0.0973003	1.47481	0.000810281
PC-P 36:4	26.9193	26.9435	26.679	24.7878	25.2272	25.3719	43.0982	44.0854	39.1071	17.0181	15.5055	16.5981	21.4213	19.0241	23.294	0.935997	0.000912784	1.29758	0.0207573	1.56801	0.000560848
PC-P 38:6	21.6306	22.2724	21.8829	21.2783	21.0508	19.809	29.0561	28.7724	26.8389	14.0626	13.2927	13.8674	17.046	15.237	15.9185	0.944551	0.0693184	1.16929	0.0156088	1.28701	0.000949804
PE 34:1	2401.36	2549.08	2338.98	2518.81	2537.54	2222.05	2114.78	1947.5	1898.72	2457	2398.6	2475.06	2519.45	2381.13	2065.79	0.998489	0.976999	0.950307	0.42306	0.817761	0.00803374
PE 34:2	830.547	862.576	795.183	739.562	730.023	683.527	963.49	885.766	849.552	901.28	810.741	825.183	838.059	750.926	737.899	0.865292	0.0127481	0.917106	0.171654	1.0846	0.145118
PE 36:1	1983.59	2162.05	1998.21	2153.77	2184.18	1824.73	2355.88	2185.56	2131.23	2472.15	2578.23	2667.13	2681.92	2590.38	2321.48	1.00307	0.963386	0.983968	0.752269	1.08607	0.117547
PE 36:2	2376.9	2565.66	2299.51	2313.97	2321.61	1972.61	2278.34	2093.73	2053.79	2374.41	2313.53	2295.29	2258.05	2121.11	1688.52	0.912471	0.204715	0.868891	0.153018	0.887297	0.0606535
PE 36:3	349.851	372.847	342.598	307.722	304.881	281.46	379.128	357.728	348.4	277.131	260.695	263.96	268.217	244.284	243.109	0.839262	0.00985214	0.942409	0.184122	1.01874	0.63269
PE 36:4	335.467	357.302	334.308	355.798	341.209	329.62	333.696	306.822	299.954	263.992	247.436	260.541	304.689	282.421	279.061	0.999562	0.989432	1.12203	0.0297056	0.915678	0.0858571
PE 38:4	1290.85	1389.14	1241.44	1088.12	1261.69	1075.49	1246.5	1136.91	1108.02	1002.5	989.008	999.971	1033.56	980.779	796.293	0.87348	0.0894734	0.939546	0.449812	0.890345	0.0769702
PE 38:5	799.285	832.199	768.646	819.355	808.095	762.319	909.198	838.811	792.261	548.863	533.078	538.524	623.475	577.018	575.629	0.995683	0.898085	1.09606	0.033997	1.05839	0.293116
PE 38:6	349.218	356.218	329.062	346.837	344.141	317.682	346.299	321.171	304.469	262.63	257.905	259.777	294.278	279.864	267.851	0.975024	0.52431	1.07905	0.0570518	0.939527	0.227191
PE 40:6	659.341	698.256	633.842	654.517	647.657	568.126	681.888	611.159	616.962	705.829	695.152	719.311	768.159	742.089	602.273	0.93917	0.293963	0.996335	0.962645	0.95911	0.408224
PE-P 16:0/18:1	299.317	308.768	284.478	268.986	261.941	240.001	506.58	467.18	453.486	511.744	484.004	492.756	618.949	547.668	536.39	0.863724	0.0225565	1.14411	0.057746	1.59904	0.000513687
PE-P 16:0/18:2	13.7949	15.8197	14.6092	11.3845	11.9596	10.3903	28.5233	24.4652	24.8745	27.1941	24.0615	26.0221	28.2907	24.5471	23.5326	0.762813	0.00938769	0.988259	0.868309	1.76066	0.00138249
PE-P 16:0/20:4	311.565	330.304	317.899	282.508	281.426	262.619	426.385	399.925	389.73	351.74	338.811	354.505	355.948	329.719	301.943	0.861202	0.00636626	0.945032	0.3059	1.26702	0.00221073
PE-P 16:0/20:5	47.6107	51.1305	47.2644	47.8855	50.7488	46.3819	74.3821	68.5412	65.0323	70.1473	66.4628	67.6602	82.1102	72.5775	70.3627	0.993224	0.861969	1.10173	0.139532	1.4243	0.00231571
PE-P 16:0/22:6	308.736	331.366	312.827	321.406	328.45	309.547	412.281	393.557	381.693	276.31	280.951	286.729	314.752	294.191	276.794	1.00679	0.819995	1.04946	0.288399	1.24619	0.00229017
PE-P 18:0/18:1	115.925	122.417	111.663	103.907	104.379	88.8676	166.607	147.438	147.263	222.602	214.123	209.999	261.835	239.878	187.146	0.848999	0.0420697	1.06515	0.565838	1.318	0.00653298
PE-P 18:0/18:2	5.74164	6.97025	5.68215	4.94264	4.88608	3.92719	10.0186	9.60735	8.84928	11.5283	11.6302	11.4606	12.4345	11.1342	9.13712	0.747846	0.044245	0.944733	0.542888	1.54807	0.00343653
PE-P 18:0/20:4	109.717	117.485	107.849	90.6833	94.3787	80.7783	142.845	135.567	129.681	150.47	150.721	145.045	149.255	141.376	111.26	0.793432	0.0100561	0.900625	0.275935	1.218	0.007206
PE-P 18:0/20:5	15.0736	16.5827	15.4025	13.628	14.5039	12.2449	19.9979	17.35	18.0544	23.6308	24.1875	24.6241	26.4479	23.8052	18.0084	0.858008	0.0498668	0.942289	0.608176	1.1773	0.0383936
PE-P 18:0/22:6	95.306	106.179	93.5158	93.2933	95.906	82.925	111.994	106.621	102.719	93.2044	97.8576	97.9167	103.112	98.7503	80.1464	0.922454	0.244988	0.975882	0.76351	1.08926	0.140416
PE-P 18:1/20:4	86.7002	93.5728	85.2259	74.5957	76.4036	70.0758	108.516	104.431	99.9479	80.988	79.9034	81.8236	83.1486	74.904	67.4468	0.832678	0.00968697	0.929071	0.277445	1.17852	0.0114517
PE-P 18:1/22:6	82.6486	89.9261	80.3147	82.1184	85.3237	74.9606	97.6564	93.3289	90.1735	67.7944	69.7564	68.7963	75.5245	66.9184	60.9883	0.958533	0.453482	0.98587	0.830629	1.11179	0.0597097
PG 34:1	1286.09	1359.29	1165.08	1268.07	1246.87	1066.77	960.508	830.035	867.28	1395.72	1428.68	1417.32	1389.6	1309.93	939.167	0.939968	0.422157	0.857836	0.222017	0.697508	0.00500169
PG 35:1	19.5868	22.8396	19.843	23.7322	23.5064	20.5129	20.0532	17.7806	18.6594	23.0818	21.7413	22.7989	26.4357	21.5801	18.8507	1.08804	0.282278	0.988829	0.916477	0.907239	0.194335
PG 36:1	122.165	131.148	118.215	142.611	147.589	128.268	140.968	129.004	126.759	139.226	139.348	144.972	172.143	149.465	127.396	1.12634	0.0872614	1.06011	0.55116	1.06784	0.223599
PG 36:3	6.43439	7.69758	6.32987	5.34471	4.87526	3.88767	4.44677	4.11389	5.20753	4.28805	4.84491	4.20404	4.52253	3.82071	2.7934	0.689461	0.0261234	0.835018	0.246575	0.672871	0.0150029
PI 34:1	1312.97	1627.56	1760.12	1570.4	1986.11	1830.08	1320.56	2015.79	2031.14	1504.32	1541.77	1887.26	1710.95	1651.51	1793.32	1.14592	0.272112	1.04509	0.595228	1.14186	0.455463
PI 34:2	392.639	501.092	527.123	391.904	478.678	467.096	442.64	693.937	668.964	332.187	337.308	423.898	285.794	301.112	330.699	0.941461	0.604259	0.839226	0.146128	1.27074	0.22698
PI 36:1	1709.45	2051.37	2246.69	2340.97	2841.65	2942.35	1912.62	3089.57	2913.62	1728.58	1714.14	2145.53	2326.26	2246.68	3041.11	1.35247	0.0441127	1.36251	0.0800334	1.31765	0.185879
PI 36:2	3849.41	4793.06	5180.21	4249.46	5259.37	5110.53	3603.65	5702.38	5415.7	3053.31	3162.45	3832.81	2990.21	2952.2	3348.85	1.05764	0.626948	0.924635	0.409809	1.06504	0.715824
PI 36:3	257.096	321.101	334.263	208.281	251.532	235.957	217.19	351.668	334.464	135.277	132.182	163.7	95.1944	91.8432	106.043	0.76252	0.0553967	0.679751	0.0134791	0.989985	0.952943
PI 36:4	326.188	384.89	417.616	385.554	486.07	474.053	399.805	613.794	590.506	302.686	308.583	403.411	399.49	364.056	425.701	1.19224	0.156087	1.17204	0.192857	1.42121	0.0953028
PI 38:4	6645.05	7999.24	8572.72	8203.36	10160.5	9935.78	7335.95	11088.1	10427.6	4917.86	5311.98	6519.86	6379.53	6026.84	6636.15	1.21892	0.114516	1.13689	0.210722	1.24269	0.219097
PI 38:5	869.168	1064.38	1154.99	1031.87	1289.46	1247.81	881.221	1408.14	1301.41	591.733	606.355	776.537	697.565	680.817	750.807	1.15561	0.239828	1.07827	0.459096	1.16261	0.408763
PI 38:6	59.0845	70.9871	76.5484	76.3825	96.1699	96.6084	63.3813	99.3907	96.3415	54.6191	52.5027	70.442	70.0111	68.0448	76.2264	1.30269	0.0686746	1.20679	0.118465	1.25406	0.238077
PI 40:5	712.897	872.951	947.268	934.46	1151.02	1131.47	771.418	1216.99	1117.57	622.437	648.533	793.014	859.271	808.192	931.793	1.26996	0.0801871	1.25934	0.0494861	1.22615	0.276612
PI 40:6	197.201	242.413	269.224	273.366	349.198	328.6	191.177	317.948	309.715	255.267	259.562	313.378	343.63	317.312	341.771	1.34186	0.0591148	1.2107	0.0471767	1.15519	0.470307
PS 34:1	2126.75	2441.88	2390.66	2249.39	2487.96	2237.06	1414.83	1494.92	1436.36	1878.97	1989.81	2284.44	1766.32	1869.33	1484.83	1.00217	0.970307	0.832163	0.108084	0.624505	0.000975927
PS 36:1	2046.89	2308.35	2291.58	2273.23	2572.71	2394.67	1926.47	2156.93	1962.64	1656.53	1759.66	2007.8	1718.79	1848.76	1720.96	1.08933	0.177949	0.975021	0.709219	0.909614	0.144783
PS 36:2	2089.29	2437.48	2323.91	2227.35	2384.57	2257.37	1517.21	1618.88	1531.9	1324.06	1401.49	1558.14	1264.08	1309.53	1104.84	1.00272	0.958948	0.85871	0.0951078	0.68139	0.00247063
PS 38:3	163.128	174.221	193.186	168.888	177.482	165.968	158.708	179.952	165.24	93.8576	90.0404	108.453	95.4111	98.1401	91.9966	0.965698	0.555122	0.976729	0.719614	0.949793	0.456909
PS 38:4	156.43	185.033	181.245	166.428	186.673	173.133	167.376	170.768	174.045	110.771	115.009	133.557	133.539	136.255	119.738	1.00675	0.918303	1.08403	0.310065	0.979878	0.721788
PS 38:5	16.5534	19.8573	19.1436	16.8168	18.5365	17.0108	10.6855	10.6685	11.8842	10.893	10.7447	12.1999	11.8659	11.6187	8.26918	0.942574	0.404305	0.93842	0.607685	0.5983	0.00234018
SM 32:0	5.86915	6.00239	5.7735	6.39733	6.42545	5.36648	5.65969	5.82751	5.5094	4.31561	4.09271	4.01503	4.38437	3.84673	2.89105	1.03084	0.635948	0.895263	0.385754	0.963251	0.129194
SM 32:1	154.41	166.881	159.269	179.514	184.899	164.096	162.2	159.588	153.684	142.973	148.845	152.72	155.007	147.592	132.477	1.09978	0.0910298	0.978713	0.684322	0.989416	0.720674
SM 32:2	2.61681	2.81286	2.80569	2.6384	3.22843	2.55078	2.81385	2.91333	2.83123	2.07658	2.35148	2.46253	2.36899	2.25505	2.15999	1.02213	0.798132	0.984536	0.797684	1.03923	0.204683
SM 33:1	179.315	165.563	158.217	192.384	199.261	172.622	156.671	152.922	170.483	181.299	183.263	190.973	191.67	180.797	161.744	1.12159	0.113601	0.961615	0.484231	0.954245	0.400792
SM 34:0	549.44	599.804	565.274	689.237	717.786	633.025	515.718	504.897	501.845	483.213	499.868	515.869	526.229	520.808	449.694	1.18987	0.0200932	0.998519	0.978982	0.88798	0.0143434
SM 34:1	11274	11952.5	11516.2	13023.3	13127.2	12006.3	11349.9	11252.7	10888.2	9095.66	9235.71	9674.14	10121.4	9802.17	9123.43	1.09827	0.0496836	1.03719	0.367439	0.963968	0.161357
SM 34:2	204.193	222.111	211.555	224.788	232.277	206.395	196.721	201.014	193.84	185.044	190.584	199.77	201.427	194.814	170.189	1.04014	0.409938	0.984414	0.788624	0.927437	0.05116
SM 36:0	236.743	246.195	234.369	211.401	213.853	192.062	247.718	238.919	225.078	207.66	198.599	206.845	172.393	161.374	166.598	0.860602	0.0128087	0.816118	0.000945948	0.992204	0.816293
SM 36:1	682.348	707.533	677.713	806.508	816.85	751.145	728.319	724.476	675.485	593.247	585.303	602.088	676.029	635.212	660.045	1.14844	0.0102882	1.10707	0.00773565	1.02935	0.35522
SM 38:1	46.7405	47.5057	41.9397	59.7937	58.7612	52.1819	52.5592	52.2424	46.4916	57.6594	57.6976	60.4791	76.4465	71.2112	64.0775	1.2537	0.0175297	1.20416	0.0319602	1.11093	0.128153
SM 40:1	354.19	365.407	350.218	431.191	428.943	384.839	380.882	364.674	349.991	317.566	320.777	330.149	365.403	351.693	322.56	1.16373	0.0207514	1.07348	0.146356	1.02405	0.439936
SM 40:2	102.619	105.243	96.9906	111.704	109.353	97.3235	95.6093	96.992	89.7934	71.5425	71.8277	75.3676	75.5609	71.1118	66.0942	1.04438	0.424485	0.972703	0.543135	0.926334	0.0848855
SM 41:1	59.0891	63.9978	48.1718	56.7907	55.1713	42.0415	44.6767	40.36	46.4727	51.7104	54.7465	57.5011	63.6404	60.9168	57.1999	0.899245	0.433274	1.10856	0.0770359	0.7679	0.0575057
SM 42:1	493.621	526.751	490.239	583.314	583.379	497.851	563.843	529.668	519.579	468.256	487.818	493.323	503.701	495.86	443.604	1.1019	0.170912	0.995701	0.923565	1.06784	0.126617
SM 42:2	1517.35	1559.08	1473.46	1748.32	1730.45	1574.47	1333.02	1285.13	1213.76	1002.71	1014.92	1051.41	1096.66	1067.34	975.72	1.11063	0.0501503	1.02303	0.580684	0.8422	0.0049192
SM 42:3	127.757	132.659	125.023	132.516	131.306	116.269	109.531	109.536	101.996	78.1202	78.9495	81.7056	80.4596	76.3458	70.4878	0.986126	0.769455	0.951912	0.283141	0.832981	0.00309105
Sph d18:1	63.7356	65.2721	59.4101	89.1982	82.6686	74.9771	41.662	35.165	35.8532	27.5993	24.3085	23.5628	15.1995	15.846	13.8887	1.31009	0.0120806	0.595386	0.00173849	0.598034	0.000735368
TG 48:1 [-14:0]	11.6319	11.8647	12.7859	12.4072	12.9115	13.3983	13.551	12.6361	12.8393	16.1675	16.5687	18.9056	26.0097	21.8729	20.6875	1.0671	0.14832	1.3278	0.0365147	1.07563	0.110978
TG 48:1 [-16:0]	30.3786	30.6827	31.9712	31.2151	30.5405	31.5212	34.412	32.4168	32.078	40.2621	41.7919	45.8759	61.9155	51.3987	49.7604	1.00263	0.89284	1.27472	0.0480335	1.06314	0.0892364
TG 48:1 [-18:1]	11.2994	12.2943	12.338	13.1126	12.9193	13.0493	12.422	12.0324	11.9592	15.3378	15.9211	17.2649	24.646	20.3116	18.6562	1.08765	0.0379261	1.31098	0.055054	1.01341	0.685299
TG 50:1 [-16:0]	92.0942	100.101	100.418	106.543	104.058	105.949	96.8194	88.4061	89.6961	128.552	132.335	139.083	197.903	168.992	152.987	1.0818	0.0475853	1.29981	0.041515	0.939541	0.193401
TG 50:1 [-18:1]	46.6596	50.9776	49.65	53.2081	53.4814	53.6585	47.3144	42.717	44.3737	61.1144	62.7022	66.3764	93.152	80.6051	71.9882	1.08868	0.0274899	1.29208	0.0431919	0.912538	0.0815003
TG 50:2 [-16:1]	20.8675	22.3179	23.6697	20.7712	20.0822	22.2349	23.055	21.3535	21.6053	23.0934	23.2091	25.7787	30.992	26.0496	24.9518	0.943656	0.289129	1.13751	0.183002	0.987416	0.786295
TG 50:2 [-18:1]	26.4698	27.5404	30.135	28.4719	27.3479	29.7332	28.4332	27.1234	27.51	30.4627	30.4015	34.0214	43.9238	35.9868	33.8686	1.01673	0.734025	1.19912	0.127774	0.987182	0.771211
TG 52:1 [-16:0]	35.4567	39.6742	36.9213	42.1348	42.0407	40.0479	38.5978	33.8681	34.6706	50.7192	52.8548	52.3565	81.9132	71.1328	60.454	1.10862	0.0452443	1.3692	0.0368925	0.956131	0.440227
TG 52:1 [-18:0]	30.8095	34.5196	31.6831	36.4868	36.6205	34.6582	34.6327	30.2682	31.2516	44.9827	48.1233	46.305	73.6081	63.8139	54.0508	1.11085	0.0494886	1.37344	0.0386054	0.99114	0.87666
TG 52:1 [-18:1]	26.4914	29.6423	27.4828	31.0103	31.2539	29.2534	27.8363	24.2668	24.9489	36.0227	37.7707	37.1187	57.5371	50.1633	41.8635	1.09449	0.0790298	1.34849	0.0474406	0.921492	0.202235
TG 52:2 [-16:0]	49.5613	54.6403	56.0226	58.4066	56.8853	59.7122	48.9335	45.6663	45.8784	58.1807	59.4336	63.5142	88.384	72.1703	65.3706	1.09225	0.081512	1.24732	0.100314	0.87676	0.041902
TG 52:2 [-18:1]	101.843	110.343	115.343	121.483	117.528	122.938	96.5878	91.2345	89.6842	112.785	115.428	123.117	166.732	138.633	126.783	1.10509	0.054451	1.23003	0.0926485	0.847272	0.020161
TG 54:2 [-18:0]	11.5542	12.678	12.4877	13.807	12.8449	13.2272	13.0273	11.51	11.8817	15.9507	16.0806	15.9509	24.1322	19.8734	16.9478	1.08604	0.0775064	1.27033	0.106932	0.991805	0.86969
TG 54:2 [-18:1]	28.7927	31.2962	31.1292	34.1517	33.2713	33.697	30.1753	27.396	27.6554	36.2294	36.8746	36.8744	54.6331	45.1435	38.7363	1.10855	0.0175971	1.25945	0.108753	0.934319	0.171242
TG 54:6 [-20:4]	0.120377	0.134481	0.142106	0.144365	0.134138	0.111337	0.211276	0.19353	0.153817	0.091159	0.121796	0.138534	0.125687	0.110678	0.098176	0.982053	0.848469	0.951785	0.741689	1.40724	0.0411166
TG 54:6 [-20:5]	0.0928499	0.111379	0.0871054	0.0849406	0.0858546	0.0944049	0.14979	0.111111	0.15938	0.0946623	0.0829751	0.103163	0.108099	0.113878	0.0899947	0.910294	0.333108	1.11101	0.32526	1.44261	0.0594493
TG 56:5 [-20:4]	0.295367	0.355483	0.336002	0.340271	0.340123	0.289924	0.56169	0.457103	0.534104	0.351864	0.375201	0.375771	0.502589	0.425803	0.406804	0.983245	0.832236	1.21069	0.0630073	1.57359	0.00630859
TG 56:6 [-20:4]	0.209598	0.239711	0.21375	0.239987	0.258223	0.234335	0.308738	0.332865	0.347754	0.164583	0.161329	0.16234	0.222704	0.195687	0.197309	1.10479	0.122616	1.26103	0.00847771	1.49211	0.00180947
ester LPC	6259.3	6492.13	5914.05	4893.12	5098.38	3996.81	4523.29	4392.73	4298.84	876.745	949.248	831.139	856.89	929.509	765.388	0.74942	0.0145078	0.960354	0.581476	0.707984	0.000543178
ether LPC	924.754	954.218	892.751	3529.86	3460.05	2998.27	726.802	712.157	692.503	204.182	205.828	200.136	269.405	270.939	238.529	3.6036	0.000137338	1.27654	0.00625227	0.769003	0.000466508
Total LPC	7184.06	7446.35	6806.81	8422.98	8558.43	6995.08	5250.09	5104.89	4991.34	1080.93	1155.08	1031.27	1126.3	1200.45	1003.92	1.11845	0.187742	1.0194	0.770422	0.715873	0.000531734
saturated ester LPC	2170.42	2262.42	2085.83	2376.61	2409.97	2005.16	1540.7	1491.95	1466.88	331.071	356.717	330.894	431.939	452.73	389.822	1.04189	0.549409	1.25112	0.0139105	0.690253	0.000263536
unsaturated ether LPC	4088.89	4229.71	3828.22	2516.51	2688.41	1991.65	2982.59	2900.78	2831.96	545.674	592.531	500.244	424.951	476.779	375.566	0.592465	0.00235597	0.779576	0.0382367	0.717499	0.000801658
Total PC-O	4067.44	4171.01	4075.81	4127.52	4154.66	3831.71	4368	4337.85	3964.85	3347.96	3115	3360.81	3399.77	3093.82	3311.06	0.983729	0.571907	0.998054	0.960524	1.02895	0.424826
Total PC-P	416.064	425.565	407.464	403.632	403.206	381.958	492.152	491.989	444.149	305.049	292.651	296.792	338.081	311.765	329.375	0.951728	0.0858943	1.09472	0.0298994	1.14346	0.0237154
Total PE-P	1492.13	1590.52	1476.73	1395.34	1410.31	1282.72	2105.79	1968.01	1911.5	1887.36	1842.47	1867.34	2111.81	1925.47	1743.16	0.896692	0.0432545	1.03274	0.599281	1.31274	0.00218208
Total lysoPL	8018.44	8317.66	7597.18	9519.66	9749.16	7860.3	6003.61	5797.82	5689.2	1427.85	1570.86	1334.67	1452.01	1583.76	1281.28	1.13353	0.166477	0.996229	0.963308	0.730808	0.000713153
ester LPE	764.446	796.606	717.673	764.449	868.557	570.974	699.437	640.904	648.234	323.096	393.714	279.434	289.712	350.697	248.268	0.967199	0.795948	0.892026	0.466931	0.87267	0.0302115

## Sheet: fibroblast torin treatment
Sample	basal 15308 MbCD 1	basal 15308 MbCD 2	basal 15308 MbCD 3	torin 15308 MbCD 1	torin 15308 MbCD 2	torin 15308 MbCD 3	basal 00123 MbCD 1	basal 00123 MbCD 2	basal 00123 MbCD 3	torin 00123 MbCD 1	torin 00123 MbCD 2	torin 00123 MbCD 3	basal 05722 MbCD 1	basal 05722 MbCD 2	basal 05722 MbCD 3	torin 05722 MbCD 1	torin 05722 MbCD 2	torin 05722 MbCD 3	basal 36852 MbCD 1	basal 36852 MbCD 2	basal 36852 MbCD 3	torin 36852 MbCD 1	torin 36852 MbCD 2	torin 36852 MbCD 3
Condition	basal	basal	basal	torin	torin	torin	basal	basal	basal	torin	torin	torin	basal	basal	basal	torin	torin	torin	basal	basal	basal	torin	torin	torin
Conc	pmol/µg	pmol/µg	pmol/µg	pmol/µg	pmol/µg	pmol/µg	pmol/µg	pmol/µg	pmol/µg	pmol/µg	pmol/µg	pmol/µg	pmol/µg	pmol/µg	pmol/µg	pmol/µg	pmol/µg	pmol/µg	pmol/µg	pmol/µg	pmol/µg	pmol/µg	pmol/µg	pmol/µg
CE 18:1	20.7457	18.0636	17.8386	28.8152	25.5746	26.6377	14.3082	13.2769	12.9744	22.0648	26.8107	24.1551	16.8455	14.2278	15.1606	29.7689	29.8316	26.8239	12.9296	13.2861	10.7328	22.5419	16.883	18.2124
CE 18:2	9.85591	9.57903	10.862	14.4247	14.3793	13.0657	7.47522	8.14114	6.26351	10.8353	13.6346	11.8818	8.67278	9.05169	7.11075	14.2916	15.9271	12.185	6.47584	7.57442	5.65702	9.822	8.41196	8.0758
CE 20:3	3.68255	2.46399	1.92399	7.42481	5.18544	8.09247	3.04389	1.10604	1.95308	7.87172	8.99745	8.61636	1.34078	1.05839	1.54326	5.15063	5.00465	5.57473	1.77908	1.1292	0.266724	3.13328	2.01906	2.41487
CE 20:4	11.0189	10.2526	10.9205	19.1106	19.644	18.4936	8.49387	8.2073	7.32393	13.6645	15.468	15.2769	9.96396	8.70819	8.22153	17.0885	16.1423	16.3136	7.06059	7.21073	5.92747	11.0099	7.90096	8.54538
CE 20:5	3.43513	3.17957	3.31331	5.07223	5.66078	6.31577	2.89964	3.13801	3.49877	5.16087	6.69856	6.06071	3.05397	2.49478	2.11386	5.6051	5.10689	5.53411	2.05596	1.38123	1.70078	2.38916	1.90217	1.9735
CE 22:6	12.194	11.8757	10.8322	15.3821	17.0164	15.2627	10.5754	10.9996	10.6849	15.5643	17.8394	16.2755	11.6508	9.16298	9.22679	17.0759	16.1656	15.3202	9.02286	8.86875	8.03592	10.4457	9.14246	10.1877
LPC 14:0	0.0269197	0.023901	0.0279749	0.0371436	0.0594096	0.0468314	0.0238919	0.0233582	0.0136459	0.0421754	0.0367091	0.037968	0.0740682	0.0700542	0.0717693	0.367935	0.376547	0.41185	0.0788035	0.0870797	0.086232	0.437665	0.444196	0.415854
LPC 15:0	0.00809764	0.0150527	0.00606862	0.016516	0.0190266	0.0227697	0.00180729	0.00217686	0.00974486	0.0181706	0.0103034	0.0115426	0.0312105	0.0273915	0.0290475	0.151549	0.166159	0.160673	0.0270629	0.0288048	0.0297405	0.155791	0.149869	0.144697
LPC 16:0	0.493327	0.488389	0.457547	0.78005	0.888269	0.8673	0.413817	0.402611	0.363384	0.563815	0.592137	0.648502	1.26193	1.1213	1.11082	5.40521	5.23145	5.68209	1.19646	1.34101	1.31952	5.63291	5.538	5.14205
LPC 16:1	0.0839622	0.0791041	0.0869466	0.130101	0.179067	0.151971	0.0730468	0.0672717	0.0645449	0.109646	0.131329	0.123794	0.166813	0.167481	0.1821	0.773336	0.75551	0.811966	0.189707	0.203785	0.220201	0.84741	0.878135	0.773879
LPC 17:0	0.0156566	0.0149578	0.0202188	0.040419	0.0444706	0.0380206	0.0255576	0.0136309	0.0243668	0.033327	0.0299527	0.0322128	0.070833	0.0581834	0.0751317	0.323399	0.303962	0.35335	0.0724535	0.081248	0.0674373	0.348931	0.346813	0.333319
LPC 17:1	0.0178771	0.0239602	0.0255066	0.0332962	0.0308034	0.0361429	0.0180839	0.0208683	0.0191608	0.0301583	0.0379422	0.034184	0.0423152	0.0430169	0.0343973	0.174763	0.180474	0.212701	0.0430505	0.0467075	0.0522699	0.204781	0.191729	0.175123
LPC 18:0	0.377109	0.3287	0.334644	0.582731	0.576145	0.585091	0.259916	0.293023	0.251353	0.438234	0.474829	0.46229	0.736989	0.628543	0.698322	3.34585	3.2275	3.47396	0.749771	0.93962	0.841839	3.9788	3.84839	3.58699
LPC 18:1	0.456066	0.416663	0.427292	0.699024	0.795731	0.76066	0.365173	0.348683	0.333335	0.573893	0.556779	0.623298	1.09989	0.957954	0.97407	4.66404	4.666	5.13934	1.02682	1.12455	1.12847	4.91101	4.76175	4.45024
LPC 18:2	0.0375936	0.0488824	0.0391107	0.0626931	0.0780968	0.0703899	0.0307538	0.0350541	0.0312021	0.060536	0.0737428	0.0750099	0.0634783	0.0752428	0.0849009	0.305649	0.324235	0.357801	0.0688535	0.0613961	0.0610144	0.256645	0.280513	0.25563
LPC 20:1	0.00942957	0.00714961	0.00993324	0.0201851	0.0229837	0.0198081	0.00743475	0.0074148	0.00423582	0.00917678	0.0120738	0.0155068	0.0360356	0.0276661	0.0415435	0.186091	0.185823	0.197734	0.0269715	0.0381589	0.0261608	0.19577	0.199098	0.173462
LPC 20:4	0.0853187	0.0733644	0.0671748	0.184308	0.22754	0.206014	0.0827626	0.0618412	0.0662946	0.136931	0.176021	0.162063	0.0736907	0.108594	0.108966	0.448341	0.407878	0.492868	0.0975915	0.143115	0.111436	0.470671	0.445216	0.406449
LPC 22:4	0.0122564	0.0182767	0.018423	0.0278214	0.031675	0.0110041	0.00718531	0.00592752	0.00334012	0.0200754	0.0204379	0.0099567	0.0277201	0.0270464	0.0370458	0.115585	0.131733	0.144442	0.0218765	0.0156483	0.0147781	0.0910558	0.110074	0.107239
LPC 22:5	0.0245108	0.0318908	0.0167879	0.0280338	0.0591345	0.0506864	0.0241767	0.0222192	0.0255839	0.0438915	0.0519091	0.0376865	0.0501815	0.0373523	0.0491664	0.177236	0.1859	0.190959	0.0415509	0.0527914	0.048792	0.175358	0.186418	0.166128
LPC 22:6	0.0169062	0.0216524	0.0237887	0.0320989	0.0343366	0.0246325	0.0224585	0.0144352	0.024546	0.0424502	0.0404857	0.0442338	0.0360365	0.0445852	0.054456	0.18162	0.186272	0.22974	0.0439294	0.0592384	0.0584318	0.211676	0.216155	0.198916
LPC O-16:0	0.0288602	0.0259303	0.0293379	0.0546505	0.0653949	0.0659472	0.0265109	0.0190153	0.0220168	0.0322017	0.0372769	0.0411281	0.0434154	0.0471379	0.03778	0.17298	0.16966	0.190178	0.0428437	0.0460403	0.0349187	0.144486	0.137979	0.13105
LPC O-18:0	0.00911969	0.0110563	0.0111351	0.00568881	0.0255548	0.0224186	0.000509135	0.00275124	0.000754878	0.00678754	0.00340392	0.00956084	0.0309341	0.0305727	0.0236902	0.142108	0.126181	0.146096	0.0215892	0.0131861	0.0321407	0.121605	0.121846	0.102563
LPC O-18:1	0.0330854	0.0383694	0.0569546	0.0906988	0.0766324	0.0831372	0.0403242	0.0381576	0.022157	0.0496989	0.0484402	0.0496099	0.0559358	0.0488799	0.0599588	0.156266	0.179419	0.172134	0.0517317	0.0632057	0.0627342	0.130933	0.122415	0.121747
LPE 18:0	0.115726	0.0750986	0.150936	0.285981	0.458479	0.304542	0.0641134	0.0585246	0.0723664	0.262095	0.599618	0.246648	0.233989	0.375575	0.288328	0.910306	1.19025	1.71975	0.341081	0.265122	0.384631	1.54628	1.20339	1.01457
TG 50:1	0.490923	0.453865	0.423165	0.386932	0.363772	0.408257	0.361103	0.376899	0.378836	0.314567	0.33945	0.332219	0.360996	0.333903	0.39535	0.344094	0.323371	0.306216	0.448726	0.450652	0.446458	0.325214	0.314164	0.287806
TG 50:2	0.318892	0.296087	0.283727	0.278505	0.215352	0.252057	0.240265	0.275694	0.220922	0.197828	0.211462	0.202169	0.282424	0.259433	0.275847	0.186354	0.217634	0.194946	0.352316	0.335568	0.353206	0.213029	0.205648	0.208477
TG 52:2	0.526083	0.445628	0.494702	0.357845	0.338267	0.412646	0.380468	0.41278	0.406191	0.280582	0.328224	0.33997	0.397754	0.398713	0.461858	0.320481	0.325739	0.323952	0.558602	0.519424	0.577137	0.305979	0.308719	0.288392
TG 52:3	0.371748	0.323642	0.325265	0.300256	0.247354	0.303618	0.281528	0.286445	0.273835	0.219606	0.25842	0.256516	0.293979	0.279557	0.297366	0.2806	0.224218	0.264597	0.355018	0.354131	0.351686	0.234453	0.239234	0.235764
TG 52:4	0.188423	0.17331	0.160928	0.137345	0.146204	0.165245	0.148749	0.127238	0.128846	0.116917	0.116347	0.133636	0.142249	0.132313	0.154456	0.122074	0.139452	0.110523	0.139983	0.169933	0.18008	0.123314	0.118598	0.128006
TG 54:2	0.0435565	0.0552821	0.0525244	0.0291321	0.007995	0.0253138	0.0589672	0.037592	0.0454611	0.0189973	0.0380424	0.0162117	0.0768178	0.073483	0.0897944	0.0375996	0.0526734	0.0306646	0.0939901	0.0854924	0.0892982	0.00846779	0.029012	0.0372341
TG 54:3	0.280218	0.261449	0.2562	0.187912	0.199614	0.212468	0.224636	0.212487	0.199728	0.147671	0.135528	0.201349	0.240393	0.246321	0.265033	0.146801	0.142915	0.135298	0.281222	0.288438	0.308153	0.162772	0.160236	0.149649
TG 54:4	0.226688	0.158707	0.205287	0.141019	0.15099	0.153891	0.157849	0.167172	0.161303	0.122318	0.155308	0.108305	0.123701	0.135434	0.158374	0.129455	0.124498	0.132019	0.192707	0.184661	0.160777	0.101814	0.124024	0.119906
TG 54:6	0.134153	0.113126	0.111118	0.0459679	0.0523839	0.069932	0.088086	0.0997547	0.096582	0.060935	0.0537989	0.058372	0.0742187	0.0797809	0.0734507	0.0519757	0.0558445	0.0512679	0.124025	0.104244	0.123056	0.0548331	0.0560348	0.0601355
TG 56:5	0.0738644	0.0645296	0.0786609	0.02535	0.0358491	0.0380978	0.0635741	0.0754679	0.0520455	0.0289205	0.0274761	0.0280888	0.0642536	0.0696877	0.0522861	0.0502425	0.0278639	0.030354	0.0975014	0.103028	0.105456	0.0240707	0.0349707	0.0400662
TG 56:6	0.113173	0.12675	0.144763	0.063062	0.0333272	0.0277322	0.0765506	0.0985545	0.0954616	0.0405068	0.0393948	0.0563735	0.110293	0.104422	0.0926251	0.0457212	0.0425369	0.0388911	0.155645	0.152311	0.145324	0.0512439	0.034259	0.0510877
Esterified Cholesterol	15.8822	14.9978	15.8923	20.895	21.8594	21.8449	12.2971	12.1761	10.9306	17.4181	21.1852	19.3178	13.4996	12.4532	12.8588	22.7674	21.3726	21.8555	11.6723	11.1015	9.76655	17.3458	12.6817	14.6434
Free Cholesterol	86.123	91.6765	89.6348	127.334	126.943	132.786	91.7685	99.0001	97.8821	135.227	136.513	126.965	79.3555	77.3629	80.4724	128.902	168.737	133.54	89.5379	106.584	100.649	149.976	148.492	173.561
