# Supplementary material for: SPNS1 variants cause multiorgan disease and implicate lysophospholipid transport as critical for mTOR-regulated lipid homeostasis
Source: J Clin Invest. 2025 Jul 3;135(17):e193099. doi: 10.1172/JCI193099 (PMC12404768; doi:10.1172/JCI193099)
Supplement: Supporting data values [file jci-135-193099-s044.xlsx]

## Sheet: 1C
Band intensity after normalizing to beta actin band intensity
	Control				Patient /Parent
Father	0.883732	0.739317	0.834256	0.912996	0.679637	0.533484	0.688001	0.954183
Mother	1.00461	0.983781	1.0996	0.9097	0.527993	0.591752	0.468509	0.700298
7yr old	1.15949	1.09977	1.17642	1.16122	0.695138	0.793452	0.624057	0.622905
15yr old	0.95217	1.17713	0.889729	1.01609	0.628264	0.98222	0.590684	0.797791

## Sheet: 1D
Transport activity (DPM)
Conc (uM)	pcDNA			WT			S416C
2	46	55	54	60	90	65	55	51	44
10	126	111	137	228	309	291	138	167	166
20	198	258	211	489	419	442	263	258	234
40	353	359	371	879	887	967	430	430	484
80	635	584	614	1021	901	890	793	790	731

## Sheet: 1E
Transport activity (DPM)
Conc (uM)	pcDNA			WT			T287M
5	84	104	107	231	239	241	90	115	130
10	141	132	142	333	330	323	149	154	152
20	258	215	272	690	749	734	272	296	297
40	444	402	386	1330	1245	1263	472	481	477
80	577	661	640	1453	1406	1344	726	779	832

## Sheet: 1F
Transport activity (DPM)
Conc (uM)	pcDNA			WT			dup fl			dup 516aa
5	71	91	83	203	204	161	116	111	146	202	237	177
10	117	106	108	224	266	301	201	177	164	353	283	338
20	190	183	171	478	510	549	297	286	380	571	661	755
40	350	371	362	1082	1085	1032	624	594	654	1226	1318	1182
80	535	580	658	1255	1338	1339	979	923	949	1661	1998	1793

## Sheet: 1G
Fold change as compared to average of uptake by pcDNA transfected cells
	pcDNA			WT			S416C			T287M
pH 5	0.88835	1.09709	1.01456	2.70874	3.00971	2.64078	1.9466	1.77184	1.66505	1.90291	2.14563	2.05825
pH 6	1.05109	0.967153	0.981752	3.19708	2.35766	2.91606	1.23358	1.33942	1.25182	1.41241	1.13504	1.20803

## Sheet: 1I
	7 year patient vs 7 year old control		15 year patient vs 15 year old control
Lipid species	log 2 fold change	log10 p value	log 2 fold change	log10 p value
AcylCarn 12:0	-0.265015	0.36613	0.174251	0.218666
AcylCarn 14:0	0.16922	0.262073	-0.00719537	0.00984195
AcylCarn 16:0	0.0652613	0.0648415	-0.0642195	0.0744512
AcylCarn 18:0	0.248726	0.581054	-0.0269875	0.0464246
AcylCarn 18:1	0.378974	0.691957	0.359133	0.434025
AcylCarn 18:2	-0.283324	1.21695	0.0993711	0.313088
BMP 40:8 [18:2]	-0.195622	0.481639	0.940391	3.20488
BMP 40:8 [22:6]	-0.599227	0.950806	1.01549	2.24681
BMP 44:12 [22:6]	0.242205	0.930557	0.374718	1.84318
CE 16:0	1.15291	1.04343	1.00049	0.878722
CE 18:0	0.677814	1.39727	0.177921	0.412744
CE 18:1	1.06858	0.951722	1.002	0.959217
CE 18:2	0.871821	0.903816	0.66006	0.55843
CE 20:3	0.603624	0.916438	-0.334202	0.68578
CE 20:4	0.917624	1.12379	0.464602	0.519032
CE 20:5	0.614359	1.1163	-0.241401	0.372087
CE 22:4	0.409355	1.13102	-0.952007	2.69372
CE 22:5	0.137737	0.362773	-0.959633	2.27177
CE 22:6	0.331031	0.818711	-0.379593	1.21439
CE 24:4	-0.146979	0.688085	-0.893888	2.89665
CE 24:5	0.258126	1.03652	-0.62505	1.54558
Cer d16:1/22:0	0.0652663	0.0928521	-0.129231	0.150603
Cer d16:1/24:0	-0.048061	0.192914	0.0553899	0.138097
Cer d17:1/24:0	0.110904	0.316267	-0.098888	0.239792
Cer d18:0/22:0	-0.23005	0.602619	0.426926	0.604984
Cer d18:0/24:0	-0.0530307	0.174978	0.115495	0.567893
Cer d18:0/24:1	0.133698	0.405411	0.150562	0.319068
Cer d18:1/16:0	-0.1698	1.78121	0.275639	1.0403
Cer d18:1/22:0	-0.320576	1.74626	0.0733512	0.195506
Cer d18:1/23:0	-0.397872	1.71001	0.12626	0.440979
Cer d18:1/24:0	-0.359046	2.15749	0.100206	0.347552
Cer d18:1/24:1	-0.0411474	0.147689	0.788722	3.21495
Cer d18:1/25:0	-0.239379	1.64655	-0.0308892	0.0990359
Cer d18:2/22:0	-0.249758	1.00421	0.12106	0.306005
Cer d18:2/23:0	-0.024205	0.0402396	0.412295	0.992844
Cer d18:2/24:0	-0.175281	0.895419	0.245444	0.772942
Cer d18:2/24:1	-0.0865968	0.366012	0.796826	2.09311
Cer d19:1/24:0	-0.544275	2.09905	0.0834258	0.1962
Cer d19:1/24:1	-0.433044	1.1583	0.798246	2.54989
Cer m18:0/22:0	0.137821	1.35257	-0.335314	3.31085
Cer m18:0/23:0	0.493685	3.4758	-0.321727	1.73328
Cer m18:0/24:0	0.473565	3.59194	-0.136964	0.930322
Cer m18:0/24:1	0.765941	3.54776	0.300577	1.87571
Cer m18:1/22:0	0.0387303	0.303837	-0.243219	1.68434
Cer m18:1/23:0	0.313396	1.78256	-0.188973	1.27168
Cer m18:1/24:0	0.213432	1.60425	-0.162294	1.43898
Cer m18:1/24:1	0.53622	2.99032	0.209197	1.31866
COH	0.052659	0.122516	-0.377304	0.902479
DG 34:1 [-16:0]	-0.632605	1.88103	-0.186978	0.412347
DG 34:1 [-18:1]	-0.483439	1.40107	-0.137928	0.234413
DG 34:2 [-16:0]	-1.01518	2.6042	-0.12243	0.154511
DG 34:2 [-16:1]	-0.263652	0.874956	-0.0800414	0.121764
DG 34:2 [-18:1]	-0.568085	2.45553	-0.147646	0.270076
DG 34:2 [-18:2]	-0.864606	1.66154	-0.194463	0.409276
DG 36:1 [-18:0]	-0.743024	2.22306	-0.170333	0.292388
DG 36:1 [-18:1]	-0.648787	1.63342	-0.241936	0.576634
DG 36:2 [-18:0]	-1.32389	2.48717	0.08792	0.165316
DG 36:2 [-18:1]	-0.307054	1.16688	-0.0885063	0.124886
DG 36:2 [-18:2]	-1.13159	2.50727	-0.0215676	0.0340293
DG 36:3 [-18:1]	-0.945753	2.07612	-0.0607203	0.0879675
DG 36:3 [-18:2]	-1.10345	1.98905	-0.175377	0.37937
DG 36:4 [-20:4]	-0.554534	2.33198	-0.399445	0.727651
DG 38:4 [-20:4]	-0.644035	1.71327	0.0833834	0.124809
DG 38:5 [-20:4]	-0.277562	0.40838	-0.364214	1.26693
DG 38:6 [-20:4]	-1.08053	1.43452	-0.437298	0.469886
GM3 d18:1/16:0	0.700872	0.579553	0.124344	0.125159
GM3 d18:1/18:0	0.350614	0.30918	0.0354656	0.0262449
GM3 d18:1/22:0	0.354541	0.32536	-0.224976	0.277817
GM3 d18:1/24:0	0.25449	0.235765	-0.0352627	0.0303308
Hex1Cer d18:1/16:0	-0.0368851	0.0685921	0.575206	2.12444
Hex1Cer d18:1/22:0	-0.433879	1.81494	-0.149449	0.519195
Hex1Cer d18:1/24:0	-0.344749	1.32185	0.330524	1.5856
Hex1Cer d18:1/24:1	0.0480009	0.145702	0.958458	2.8143
Hex1Cer d18:2/24:0	0.0647956	0.125748	0.780796	3.36824
Hex2Cer d18:1/16:0	0.618381	2.40623	-0.385909	1.5761
Hex2Cer d18:1/22:0	0.38087	1.31156	-0.6993	2.71715
Hex2Cer d18:1/24:0	0.332535	1.60526	-0.575556	2.22533
Hex2Cer d18:1/24:1	0.62952	3.30055	-0.213983	1.0418
Hex3Cer d18:1/16:0	1.09412	2.57176	1.12499	1.62173
Hex3Cer d18:1/22:0	0.908381	2.67284	0.740758	1.05863
Hex3Cer d18:1/24:0	1.02105	2.62155	0.892248	1.66887
LPC 14:0	1.19596	2.62044	1.16722	3.66862
LPC 15:0	1.02716	2.55136	0.8099	3.13219
LPC 16:0	0.903767	2.52881	0.496509	1.43541
LPC 16:1	0.8676	3.00624	1.29798	3.48207
LPC 17:0	0.825037	2.14105	0.401161	1.35193
LPC 18:0	0.650507	2.17231	0.226784	0.980022
LPC 18:1	1.35481	6.05236	1.58682	4.08622
LPC 18:2	0.236385	0.831619	1.71273	2.89491
LPC 18:3	0.527975	1.65556	0.480141	1.61294
LPC 20:1	1.21449	3.02853	1.17728	3.56574
LPC 20:5	-1.33528	2.42065	0.0301435	0.0514627
LPC 22:5	0.119335	0.65616	0.87706	1.45209
LPC 22:6	0.408199	0.91248	0.998721	2.28594
LPC-O 16:0	0.706985	2.28339	0.173115	0.41374
LPC-O 18:1	0.883398	1.93606	0.774244	2.51253
LPC-P 16:0	0.361963	1.56233	0.703723	2.48118
LPE 16:0	-0.433632	0.8542	0.446339	0.859671
LPE 18:0	1.57067	2.91247	1.57437	3.90156
LPE 18:1	0.0892162	0.14466	0.0972803	0.106496
LPE 18:2	-0.541972	1.17566	0.532899	0.945294
LPE 20:4	-1.50511	1.61977	-2.09145	1.57921
LPE 22:6	-0.896999	0.987695	-0.680375	0.794339
LPE-P 16:0	1.17023	2.77181	1.62872	3.52088
LPE-P 18:0	1.61106	1.99202	1.97276	3.60795
LSM 18:1	0.24393	0.698474	-0.164984	0.618155
PC 32:0	0.257002	1.6404	-0.0133129	0.0451831
PC 32:1	0.21177	1.33914	-0.116347	0.628173
PC 34:1	0.0815792	0.906347	-0.143504	0.981934
PC 34:2	0.156644	1.14642	0.0146541	0.0480369
PC 36:0	-0.115782	0.692272	-0.287288	1.24717
PC 36:1	-0.187823	1.65842	-0.307123	1.12308
PC 36:2	0.135745	1.76987	-0.0640951	0.212923
PC 36:3	0.0407831	0.322707	0.00497125	0.0155173
PC 36:4	0.221395	1.29284	-0.178784	0.79659
PC 38:4	0.267367	1.69905	-0.311709	1.25224
PC 38:5	0.462338	1.91977	0.000295873	0.000871167
PC 38:6	0.362682	1.15373	0.171943	0.501072
PC 40:6	0.0241886	0.0569383	0.518928	1.59971
PC 40:7	0.699786	2.69732	0.320909	1.51159
PC 40:8	0.491612	1.80499	0.398728	1.9758
PC-O 32:0	0.235587	1.55775	0.164834	0.790095
PC-O 38:6	0.427319	2.18918	0.10289	0.345861
PC-P 32:0	0.346389	1.9672	0.314461	1.0325
PC-P 34:2	-0.422532	1.09437	-0.0531252	0.273071
PC-P 36:3	0.0709557	0.833798	-0.120622	0.326906
PC-P 36:4	-0.178788	0.864236	-0.0862227	0.200907
PC-P 38:6	0.448322	2.53762	0.680379	2.33789
PE 34:1	-0.00091018	0.00425026	-0.0023602	0.00602723
PE 34:2	0.0717795	0.297815	0.249819	1.17113
PE 36:1	-0.26001	1.77993	0.0997172	0.529828
PE 36:2	-0.0315737	0.11574	0.197868	0.750027
PE 36:3	-0.232066	1.58685	0.287381	1.17983
PE 36:4	-0.0837335	0.682174	-0.35482	1.58785
PE 38:4	0.0218331	0.063616	-0.272809	2.00186
PE 38:5	0.0365259	0.0822278	-0.0435529	0.267682
PE 38:6	0.13478	0.564368	0.327801	0.911479
PE 40:6	0.12016	0.393899	0.693438	2.49193
PE-P 16:0/18:1	-0.302923	1.2943	-0.728317	2.07805
PE-P 16:0/18:2	-0.83575	4.36166	-0.39331	1.8553
PE-P 16:0/20:4	-0.33692	1.59758	-0.500311	1.7249
PE-P 16:0/20:5	-1.31781	5.09774	-0.623739	2.18755
PE-P 16:0/22:6	0.15844	0.553043	0.761519	2.1035
PE-P 18:0/18:1	-0.373652	1.8342	-0.602601	2.24233
PE-P 18:0/18:2	-0.782031	3.08425	-0.136437	0.903165
PE-P 18:0/20:4	-0.691846	3.72026	-0.843768	2.26331
PE-P 18:0/20:5	-1.56749	3.27131	-0.931971	2.84019
PE-P 18:0/22:6	0.170545	0.831581	0.346904	3.44722
PE-P 18:1/20:4	-0.586862	3.55184	-0.472923	1.75461
PE-P 18:1/22:6	0.249941	1.18479	0.488564	2.40434
PG 34:1	0.425545	1.61	-0.255712	0.643445
PG 36:1	-0.472444	1.48798	-0.636561	1.51761
PI 34:1	1.61845	1.60516	1.27521	1.1643
PI 34:2	1.5054	1.95335	1.37841	1.05818
PI 36:1	1.21636	1.39849	1.26821	1.05464
PI 36:2	1.28479	1.55793	1.53123	1.48647
PI 36:3	1.08461	0.828832	1.43689	1.33802
PI 36:4	1.40626	1.49979	1.28559	1.18448
PI 38:4	0.966128	1.12953	0.714349	0.764595
PI 38:5	1.51618	1.75756	1.5279	1.25525
PI 38:6	1.33435	1.70619	1.77191	1.52038
PI 40:5	1.18821	1.01259	1.11066	1.00277
PI 40:6	1.46786	1.35181	1.65145	1.39572
PS 36:1	0.107445	0.239531	0.142807	0.181512
PS 36:2	0.338666	0.934571	-0.0128351	0.0209088
PS 38:3	0.28281	0.812435	-0.247825	0.592287
PS 38:4	0.610005	1.45475	-0.983829	1.68196
PS 38:5	0.604969	1.05924	-0.356048	0.942019
SM 32:0	-0.187887	0.790181	0.130853	0.358943
SM 32:1	0.179164	0.888789	-0.138569	0.406843
SM 32:2	0.493303	3.18224	-0.0586003	0.166325
SM 33:1	0.125853	0.796225	-0.142063	0.521119
SM 34:0	-0.38462	1.30039	0.0673185	0.281859
SM 34:1	0.0661649	0.203871	-0.0925315	0.296378
SM 34:2	0.319957	2.09557	0.12706	0.302423
SM 36:0	-0.634358	1.36917	0.0144541	0.0198364
SM 36:1	-0.187582	2.54215	0.018551	0.062452
SM 36:2	0.328819	1.95403	-0.0907529	0.280924
SM 38:1	-0.248753	0.706565	-0.375346	1.33744
SM 38:2	0.755017	0.333197	-1.13298	1.14215
SM 40:1	-0.238172	1.51893	-0.382225	1.47723
SM 40:2	0.0392229	0.242497	-0.271901	1.22986
SM 41:1	-0.149488	1.01696	-0.429738	2.33256
SM 42:1	-0.0290768	0.167117	-0.303814	1.02924
SM 42:2	0.0749435	0.8054	-0.0865228	0.264413
SM 42:3	-0.125763	0.538245	0.0343358	0.124901
Sph d18:1	0.50649	2.28033	1.51534	3.66311
TG 48:1 [-14:0]	0.156354	0.684943	0.000739803	0.00115799
TG 48:1 [-16:0]	0.037298	0.0817255	0.0228794	0.0315785
TG 48:1 [-16:1]	0.01399	0.0509979	-0.00135512	0.00175001
TG 48:1 [-18:1]	0.203292	0.832435	0.0393046	0.0627592
TG 48:2 [-14:0]	0.310843	1.58573	0.105737	0.163523
TG 48:2 [-18:2]	0.000272943	0.000708317	-0.057563	0.11437
TG 50:1 [-16:0]	-0.0152109	0.0501525	-0.0670232	0.1089
TG 50:1 [-18:1]	0.0737782	0.422766	-0.0731772	0.129715
TG 50:2 [-16:0]	0.207525	0.799854	0.0918993	0.105634
TG 50:2 [-16:1]	0.275035	2.15172	0.171329	0.369982
TG 50:2 [-18:1]	0.464358	2.48349	0.168253	0.223239
TG 50:2 [-18:2]	-0.17603	0.7318	-0.0906436	0.160494
TG 50:3 [-16:0]	0.145897	1.35262	-0.242096	0.434545
TG 50:3 [-16:1]	0.336527	1.95684	0.274044	0.460393
TG 50:3 [-18:1]	0.388247	2.75284	0.165428	0.246426
TG 50:3 [-18:2]	-0.0840897	0.273492	-0.0998786	0.173893
TG 52:1 [-16:0]	-0.0887881	1.04797	-0.093883	0.17198
TG 52:1 [-18:0]	-0.110542	0.815865	-0.0315277	0.0575422
TG 52:1 [-18:1]	-0.0440091	0.230768	-0.115815	0.236514
TG 52:2 [-16:0]	0.0987242	0.786614	-0.102058	0.19342
TG 52:2 [-18:0]	-0.120763	0.699145	-0.0718159	0.112249
TG 52:2 [-18:1]	0.188147	1.3287	-0.0222187	0.0418874
TG 52:2 [-18:2]	-0.529166	1.65957	-0.203485	0.521518
TG 52:3 [-16:0]	-0.0410823	0.143996	-0.307425	0.669342
TG 52:3 [-18:1]	0.287855	2.22489	0.285149	0.479554
TG 52:3 [-18:2]	-0.0351253	0.100834	-0.0220878	0.0306219
TG 52:4 [-16:0]	0.200004	1.26342	-0.605511	1.284
TG 52:4 [-16:1]	0.0668146	0.412854	-0.253991	0.465992
TG 52:4 [-18:1]	0.299711	1.91532	-0.202082	0.428201
TG 52:4 [-18:2]	0.0410385	0.11134	0.000249188	0.000326289
TG 52:5 [-16:0]	0.0422722	0.0872958	-0.756649	1.2909
TG 52:5 [-16:1]	0.29683	0.819052	-0.495323	0.916997
TG 52:5 [-18:2]	-0.00858298	0.0304056	-0.307769	0.504629
TG 52:5 [-18:3]	0.399234	1.44657	-0.909629	1.84167
TG 54:2 [-18:0]	0.0161816	0.117921	-0.062972	0.129747
TG 54:2 [-18:1]	0.0505771	0.362231	0.00919158	0.0158253
TG 54:3 [-18:0]	0.0760497	0.142899	-0.0125402	0.017013
TG 54:3 [-18:1]	0.555041	3.7635	0.0879665	0.159358
TG 54:3 [-18:2]	-0.37919	2.09466	-0.00680613	0.00907522
TG 54:4 [-18:1]	0.223137	0.821216	-0.226236	0.468331
TG 54:4 [-18:2]	0.0706094	0.3085	-0.111308	0.236355
TG 54:5 [-18:1]	0.303075	2.47341	-0.52729	0.970643
TG 54:5 [-18:3]	0.6416	1.69746	-0.557872	1.25841
TG 54:6 [-20:4]	0.517765	2.22847	-0.597766	1.24948
TG 54:6 [-20:5]	0.200778	1.02539	-0.625264	1.17778
TG 56:5 [-20:4]	-0.134534	0.761529	-0.777219	2.11069
TG 56:6 [-20:4]	0.647022	1.66377	-0.633715	1.60295
TG 56:6 [-22:4]	0.461202	1.33106	-0.534056	1.15611
TG 56:7 [-20:4]	0.309436	1.04494	-0.842146	1.88914
	#DIV/0!	#DIV/0!	#DIV/0!	#DIV/0!
	#DIV/0!	#DIV/0!	#DIV/0!	#DIV/0!
	#DIV/0!	#DIV/0!	#DIV/0!	#DIV/0!
	#DIV/0!	#DIV/0!	#DIV/0!	#DIV/0!
	#DIV/0!	#DIV/0!	#DIV/0!	#DIV/0!
	#DIV/0!	#DIV/0!	#DIV/0!	#DIV/0!
	#DIV/0!	#DIV/0!	#DIV/0!	#DIV/0!
	#DIV/0!	#DIV/0!	#DIV/0!	#DIV/0!
	#DIV/0!	#DIV/0!	#DIV/0!	#DIV/0!
	#DIV/0!	#DIV/0!	#DIV/0!	#DIV/0!
	#DIV/0!	#DIV/0!	#DIV/0!	#DIV/0!
	#DIV/0!	#DIV/0!	#DIV/0!	#DIV/0!
	#DIV/0!	#DIV/0!	#DIV/0!	#DIV/0!
	#DIV/0!	#DIV/0!	#DIV/0!	#DIV/0!
	#DIV/0!	#DIV/0!	#DIV/0!	#DIV/0!
	#DIV/0!	#DIV/0!	#DIV/0!	#DIV/0!
	#DIV/0!	#DIV/0!	#DIV/0!	#DIV/0!
	#DIV/0!	#DIV/0!	#DIV/0!	#DIV/0!
	#DIV/0!	#DIV/0!	#DIV/0!	#DIV/0!
	#DIV/0!	#DIV/0!	#DIV/0!	#DIV/0!
	#DIV/0!	#DIV/0!	#DIV/0!	#DIV/0!

## Sheet: 1J
Heatmap for patient fibroblasts with rescue
	LPC 14:0	LPC 15:0	LPC 16:0	LPC 16:1	LPC 17:0	LPC 18:0	LPC 18:1	LPC 18:2	LPC 18:3	LPC 20:1	LPC 20:3	LPC 22:5	LPC 22:6	LPC-O 16:0	LPC-O 18:1	LPC-P 16:0	LPE 16:0	LPE 18:0	LPE 18:1	LPE 18:2	LPE 20:4	LPE 22:6	LPE-P 16:0	LPE-P 18:0	LPS 18:0	LPS 18:1	LPS 18:2
Patient/control	1.41792	0.520905	0.37684	1.29333	-0.23452	-0.42689	1.07337	0.642793	1.10498	-0.11457	0.272559	0.588517	0.559051	-0.31599	0.21596	-0.10485	1.004	0.56325	1.2235	0.627639	-0.14937	0.806494	1.40144	1.10794	-1.17421	-0.76053	-1.51676
Patient +Spns1/control	-0.58109	-1.2808	-1.33226	-0.46327	-1.39794	-1.35361	-0.8608	-1.00608	-0.41099	-1.27505	-0.81479	-0.72958	-0.85234	-1.11834	-0.39946	-0.39915	-0.89724	-1.14928	-0.22787	-0.86753	0.003659	0.125113	-0.83258	-1.11007	-1.85171	-2.76122	-0.80464
Patient +Spns1/Patient	-1.99901	-1.80171	-1.7091	-1.75661	-1.16343	-0.92672	-1.93417	-1.64888	-1.51597	-1.16048	-1.08735	-1.31809	-1.41139	-0.80236	-0.61542	-0.29431	-1.90124	-1.71253	-1.45137	-1.49516	0.15303	-0.68138	-2.23402	-2.21801	-0.6775	-2.00069	0.712125
Patient/control	1.8776	1.10581	0.901085	1.84273	0.414424	0.198201	1.70632	1.84207	1.30889	0.463421	1.02403	1.24442	1.26431	0.263819	0.720132	0.102072	1.56064	1.31013	1.15514	1.35749	-0.48646	1.42836	1.87744	1.79106	0.453921	1.10185	-0.01773
Patient +Spns1/control	-0.34272	-0.89796	-0.95105	-0.20962	-1.05721	-1.05119	-0.51355	-0.14922	-0.48253	-0.86723	-0.27078	-0.43443	-0.3585	-0.80718	-0.33128	-0.45341	-0.59436	-0.67323	-0.67328	-0.30924	-0.4432	0.451042	-0.87697	-0.82066	-0.52571	-1.31015	-1.37415
Patient +Spns1/Patient	-2.22032	-2.00378	-1.85213	-2.05235	-1.47164	-1.24939	-2.21987	-1.99129	-1.79141	-1.33065	-1.29481	-1.67885	-1.62281	-1.071	-1.05141	-0.55548	-2.15499	-1.98337	-1.82842	-1.66673	0.043259	-0.97732	-2.75441	-2.61173	-0.97963	-2.41201	-1.35642

## Sheet: 1L
Lysotracker staining of fibroblast quantification
	Control											Patient
7yr old	0.177354	0.095705	0.275387	0.1903	0.138647	0.084886	0.328917	0.182255	0.333398	0.212459		0.351648	0.862174	0.383424	0.470201	0.905449	0.57789	0.606823	0.92407	0.606748	1.07811	1.14995
15yr old	0.099866	0.097577	0.124832	0.107189	0.21868	0.541124	0.148774	0.279624	0.118174	0.186416		0.866971	0.532062	0.564544	0.87512	0.399775	1.07966	0.701218	0.428174	0.9915	0.753154	0.527036

## Sheet: 2A
	LPC level (nmol/g protein)
			WT		KO1		KO2
	4hr	4	3382.67	3670.11	7063.42	8650.3	7254.52	8002.37
	8hr	8	3260.12	3169.57	13741.7	13091.1	9701.7	9747.36
	12hr	12	1777.74	1783.39	11144.1	10809.1	10836.1	11133.3
	16hr	16	1569.15	1745.72	14611.8	14323.7	13377.5	13807.2

## Sheet: 2B
	Triglyceride level (nmol/g protein)
			WT		KO1		KO2
	4hr	4	100.971	63.9666	53.9888	34.0996	45.3911	72.3589
	8hr	8	133.996	240.565	99.8211	72.3603	79.8091	175.273
	12hr	12	1151.12	955.024	175.544	291.896	348.345	388.11
	16hr	16	2707.2	2014.5	173.641	173.098	484.496	589.821

[truncated: 45 more sheets: 2C, 2E, 2I, 2J, 3B, 3C, 3D, 3E, 3F, 4E, 4G, 4H, 4I, 4L, 4M, 5A, 5B, 5C, 5D, 5E …]
